# Supplementary material for: Fruit water content as an indication of sugar metabolism improves simulation of carbohydrate accumulation in tomato fruit
Source: J Exp Bot. 2020 Jun 1;71(16):5010–26. doi: 10.1093/jxb/eraa225 (PMC7410181; doi:10.1093/jxb/eraa225)
Supplement: eraa225_suppl_Supplementary-File-1 [file eraa225_suppl_supplementary-file-1.xlsx]

## Sheet: Supplemental_Table_S1_FW&DW
Treatment	Genotype	DAA	FW (g)	DW (g)
2003	Cervil	5	0.0088	0.0014
2003	Cervil	6	0.08	0.0114
2003	Cervil	6	0.09	0.0128
2003	Cervil	6	0.09	0.0128
2003	Cervil	7	0.15	0.0205
2003	Cervil	7	0.448	0.0591
2003	Cervil	9	0.592	0.0702
2003	Cervil	9	0.346	0.041
2003	Cervil	10	0.605	0.0693
2003	Cervil	10	0.462	0.0529
2003	Cervil	11	0.86	0.096
2003	Cervil	11	0.45	0.0502
2003	Cervil	12	1.14	0.1249
2003	Cervil	12	0.98	0.1073
2003	Cervil	13	0.95	0.1026
2003	Cervil	13	0.92	0.0994
2003	Cervil	13	1.05	0.1134
2003	Cervil	13	1.05	0.1134
2003	Cervil	14	1.02	0.109
2003	Cervil	19	2	0.2092
2003	Cervil	19	2.37	0.2479
2003	Cervil	19	2.04	0.2134
2003	Cervil	20	2.1	0.2193
2003	Cervil	20	2.23	0.2329
2003	Cervil	21	3.24	0.338
2003	Cervil	21	2.2	0.2295
2003	Cervil	31	5	0.5202
2003	Cervil	31	4.8	0.4994
2003	Cervil	31	5.1	0.5306
2003	Cervil	31	5	0.5202
2003	Cervil	35	4.117	0.4283
2003	Cervil	36	6.61	0.6876
2003	Cervil	36	4.654	0.4841
2003	Cervil	36	5.111	0.5317
2003	Cervil	36	5.171	0.5379
2003	Cervil	36	4.77	0.4962
2003	Cervil	37	5.87	0.6106
2003	Cervil	37	7.44	0.7739
2003	Cervil	37	7.29	0.7583
2003	Cervil	37	5.492	0.5713
2003	Cervil	37	5.639	0.5866
2003	Cervil	38	5.166	0.5374
2003	Cervil	39	6.81	0.7084
2003	Cervil	39	7.29	0.7583
2003	Cervil	39	6.6	0.6866
2003	Cervil	39	5.277	0.5489
2003	Cervil	40	7.29	0.7583
2003	Cervil	40	7.42	0.7718
2003	Cervil	40	7.28	0.7573
2003	Cervil	40	5.87	0.6106
2003	Cervil	40	6.18	0.6429
2003	Cervil	40	6.63	0.6897
2003	Cervil	40	5.588	0.5813
2003	Cervil	41	4.671	0.4859
2003	Cervil	41	5.346	0.5561
2003	Cervil	41	6.169	0.6417
2003	Cervil	41	5.647	0.5874
2003	Cervil	41	5.313	0.5527
2003	Cervil	41	5.491	0.5712
2003	Cervil	41	5.352	0.5567
2003	Cervil	41	5.63	0.5856
2003	Cervil	42	5.362	0.5578
2003	Cervil	42	4.254	0.4425
2003	Cervil	43	6.73	0.7001
2003	Cervil	43	6.6	0.6865
2003	Cervil	43	5.465	0.5685
2003	Cervil	43	6.257	0.6509
2003	Cervil	43	5.593	0.5818
2003	Cervil	43	5.147	0.5354
2003	Cervil	43	5.099	0.5304
2003	Cervil	43	5.665	0.5893
2003	Cervil	43	5.08	0.5284
2003	Cervil	43	5.878	0.6114
2003	Cervil	44	6.5	0.6761
2003	Cervil	44	5.355	0.557
2003	Cervil	45	5.439	0.5658
2007_HL	Cervil	9	0.588	0.0643
2007_HL	Cervil	9	0.52	0.0584
2007_HL	Cervil	12	1.3283	0.1535
2007_HL	Cervil	12	1.3511	0.1506
2007_HL	Cervil	15	2.5614	0.3252
2007_HL	Cervil	15	2.5129	0.3197
2007_HL	Cervil	18	3.175	0.3879
2007_HL	Cervil	18	3.01	0.3202
2007_HL	Cervil	21	3.5375	0.3901
2007_HL	Cervil	21	3.538	0.387
2007_HL	Cervil	24	4.288	0.5099
2007_HL	Cervil	25	4.128	0.4715
2007_HL	Cervil	28	4.974	0.5864
2007_HL	Cervil	28	4.706	0.5333
2007_HL	Cervil	31	5.18	0.6419
2007_HL	Cervil	32	4.302	0.4968
2007_HL	Cervil	35	5.754	0.6748
2007_HL	Cervil	35	5.236	0.5979
2007_HL	Cervil	38	6.07	0.6862
2007_HL	Cervil	43	6.522	0.765
2007_HL	Cervil	43	6.748	0.7503
2007_HL	Cervil	46	7.05	0.8926
2007_HL	Cervil	46	5.994	0.6587
2007_HL	Cervil	49	7.1375	0.8354
2007_HL	Cervil	49	7.536	0.9107
2007_HL	Cervil	52	7.918	0.9894
2007_HL	Cervil	54	6.307	0.8672
2007_HL	Cervil	57	6.224	0.9236
2007_HL	Cervil	57	6.6	0.9472
2007_HL	Cervil	60	6.37	0.9543
2007_HL	Cervil	6	0.1605	0.0189
2007_HL	Cervil	9	0.4394	0.0511
2007_HL	Cervil	12	1.1622	0.1461
2007_HL	Cervil	12	1.1381	0.1322
2007_HL	Cervil	12	1.2222	0.1452
2007_HL	Cervil	15	2.1833	0.2536
2007_HL	Cervil	15	1.5433	0.1695
2007_HL	Cervil	18	2.6529	0.2929
2007_HL	Cervil	18	2.74	0.3233
2007_HL	Cervil	22	3.594	0.4169
2007_HL	Cervil	22	3.174	0.3704
2007_HL	Cervil	25	4.172	0.495
2007_HL	Cervil	25	4.272	0.4985
2007_HL	Cervil	29	4.602	0.518
2007_HL	Cervil	29	4.352	0.4845
2007_HL	Cervil	32	4.6825	0.5504
2007_HL	Cervil	32	5.336	0.6498
2007_HL	Cervil	37	5.096	0.5455
2007_HL	Cervil	37	5.356	0.6025
2007_HL	Cervil	40	5.846	0.6759
2007_HL	Cervil	43	5.664	0.5875
2007_HL	Cervil	43	5.278	0.5413
2007_HL	Cervil	46	6.232	0.7024
2007_HL	Cervil	46	6.196	0.7418
2007_HL	Cervil	51	6.958	0.7785
2007_HL	Cervil	51	7.254	0.7563
2007_HL	Cervil	54	7.064	0.8191
2007_HL	Cervil	54	7.55	0.947
2007_HL	Cervil	58	6.718	0.8016
2007_HL	Cervil	58	6.61	0.9125
2007_HL	Cervil	58	7.346	0.9199
2007_HL	Cervil	58	7.05	0.7783
2007_HL	Cervil	9	0.3485	0.0421
2007_HL	Cervil	6	0.1289	0.0166
2007_HL	Cervil	15	1.448	0.1716
2007_HL	Cervil	22	3.214	0.3704
2007_HL	Cervil	29	5.015	0.6018
2007_HL	Cervil	37	5.98	0.6774
2007_HL	Cervil	43	6.3125	0.7242
2007_HL	Cervil	51	8.337	1.0389
2007_HL	Cervil	58	7.9425	1.0936
2007_HL	Cervil	58	7.1867	0.9242
2007_LL	Cervil	9	0.5237	0.0608
2007_LL	Cervil	9	0.5563	0.0669
2007_LL	Cervil	12	1.062	0.1261
2007_LL	Cervil	12	1.4971	0.1889
2007_LL	Cervil	15	2.4429	0.2904
2007_LL	Cervil	15	2.4357	0.2875
2007_LL	Cervil	18	3.0683	0.3911
2007_LL	Cervil	18	3.4057	0.4173
2007_LL	Cervil	18	3.4529	0.415
2007_LL	Cervil	21	4.264	0.5188
2007_LL	Cervil	21	4.414	0.5343
2007_LL	Cervil	24	4.782	0.5711
2007_LL	Cervil	25	4.778	0.5623
2007_LL	Cervil	25	5.028	0.6245
2007_LL	Cervil	28	5.59	0.6812
2007_LL	Cervil	28	4.652	0.5529
2007_LL	Cervil	31	5.85	0.7058
2007_LL	Cervil	32	6.234	0.7534
2007_LL	Cervil	32	5.766	0.6995
2007_LL	Cervil	35	7.072	0.8837
2007_LL	Cervil	35	6.612	0.8408
2007_LL	Cervil	38	6.564	0.8339
2007_LL	Cervil	40	6.574	0.7774
2007_LL	Cervil	40	6.762	0.8301
2007_LL	Cervil	43	8.244	1.0232
2007_LL	Cervil	43	7.964	0.9984
2007_LL	Cervil	46	8.242	1.0701
2007_LL	Cervil	46	7.49	0.9444
2007_LL	Cervil	46	7.334	0.9168
2007_LL	Cervil	49	8.438	1.133
2007_LL	Cervil	49	8.364	1.1219
2007_LL	Cervil	52	7.846	1.1135
2007_LL	Cervil	54	7.07	1.0346
2007_LL	Cervil	54	7.22	1.0588
2007_LL	Cervil	57	7.185	1.1073
2007_LL	Cervil	57	6.716	1.1679
2007_LL	Cervil	60	7.43	1.1273
2007_LL	Cervil	6	0.154	0.0203
2007_LL	Cervil	9	0.4879	0.0591
2007_LL	Cervil	12	1.2978	0.1579
2007_LL	Cervil	12	1.24	0.1529
2007_LL	Cervil	12	1.3067	0.1622
2007_LL	Cervil	15	2.0317	0.2498
2007_LL	Cervil	15	2.035	0.2484
2007_LL	Cervil	18	3.8586	0.4757
2007_LL	Cervil	18	3.5743	0.4301
2007_LL	Cervil	22	4.596	0.5665
2007_LL	Cervil	22	4.252	0.5257
2007_LL	Cervil	25	5.21	0.634
2007_LL	Cervil	25	5.39	0.647
2007_LL	Cervil	29	5.826	0.7131
2007_LL	Cervil	29	5.192	0.6385
2007_LL	Cervil	32	5.82	0.7223
2007_LL	Cervil	32	6.03	0.7356
2007_LL	Cervil	37	6.522	0.7577
2007_LL	Cervil	37	7.135	0.862
2007_LL	Cervil	40	6.7775	0.8355
2007_LL	Cervil	40	6.518	0.7876
2007_LL	Cervil	43	6.928	0.8567
2007_LL	Cervil	43	7.128	0.9013
2007_LL	Cervil	46	8.55	1.063
2007_LL	Cervil	46	8.08	1.0818
2007_LL	Cervil	51	8.538	1.1224
2007_LL	Cervil	51	8.536	1.0939
2007_LL	Cervil	54	8.364	1.1714
2007_LL	Cervil	54	8.464	1.2104
2007_LL	Cervil	58	7.4325	1.301
2007_LL	Cervil	58	7.7275	1.2277
2007_LL	Cervil	58	7.75	1.1441
2007_LL	Cervil	58	7.77	1.1671
2007_LL	Cervil	6	0.1478	0.0195
2007_LL	Cervil	6	0.1619	0.0216
2007_LL	Cervil	9	0.5075	0.0659
2007_LL	Cervil	15	1.7967	0.2226
2007_LL	Cervil	22	4.492	0.5653
2007_LL	Cervil	29	6.516	0.8195
2007_LL	Cervil	37	7.926	0.9732
2007_LL	Cervil	43	8.688	1.0956
2007_LL	Cervil	51	9.416	1.2869
2007_LL	Cervil	58	11.146	1.7443
2007_LL	Cervil	58	9.854	1.4258
2014_WW	Cervil	4	0.142728	0.0221753
2014_WW	Cervil	5	0.158692	0.0203915
2014_WW	Cervil	5	0.250531	0.0321926
2014_WW	Cervil	5	0.227246	0.0292005
2014_WW	Cervil	6	0.719941	0.0872763
2014_WW	Cervil	6	0.686378	0.0832076
2014_WW	Cervil	6	0.696349	0.0844163
2014_WW	Cervil	6	0.218439	0.0264807
2014_WW	Cervil	6	0.305906	0.037084
2014_WW	Cervil	6	0.191732	0.0232431
2014_WW	Cervil	6	0.37647	0.0456384
2014_WW	Cervil	7	0.679807	0.0810737
2014_WW	Cervil	7	0.802447	0.0956998
2014_WW	Cervil	7	0.42052	0.0501512
2014_WW	Cervil	7	0.563604	0.0672153
2014_WW	Cervil	7	0.532093	0.0634573
2014_WW	Cervil	8	1.5085	0.179101
2014_WW	Cervil	8	1.38654	0.164621
2014_WW	Cervil	8	1.28981	0.153136
2014_WW	Cervil	8	1.33484	0.158483
2014_WW	Cervil	8	0.626165	0.0743432
2014_WW	Cervil	8	0.858774	0.10196
2014_WW	Cervil	8	0.62767	0.0745218
2014_WW	Cervil	8	0.460745	0.0547031
2014_WW	Cervil	9	1.74453	0.206873
2014_WW	Cervil	9	1.2465	0.147814
2014_WW	Cervil	9	0.838446	0.099426
2014_WW	Cervil	9	1.27808	0.15156
2014_WW	Cervil	9	1.39839	0.165826
2014_WW	Cervil	9	1.05024	0.124541
2014_WW	Cervil	9	0.904567	0.107267
2014_WW	Cervil	10	2.08238	0.246855
2014_WW	Cervil	10	1.76532	0.20927
2014_WW	Cervil	10	1.64587	0.195109
2014_WW	Cervil	10	1.70063	0.2016
2014_WW	Cervil	10	1.49526	0.177255
2014_WW	Cervil	10	1.93819	0.229762
2014_WW	Cervil	10	1.22178	0.144836
2014_WW	Cervil	10	1.30866	0.155135
2014_WW	Cervil	11	2.52292	0.299053
2014_WW	Cervil	11	1.89986	0.225199
2014_WW	Cervil	11	1.34817	0.159804
2014_WW	Cervil	11	1.8432	0.218482
2014_WW	Cervil	11	1.37001	0.162393
2014_WW	Cervil	11	1.09899	0.130268
2014_WW	Cervil	12	2.06388	0.244634
2014_WW	Cervil	12	2.91518	0.345541
2014_WW	Cervil	12	2.37142	0.281088
2014_WW	Cervil	12	2.61458	0.309909
2014_WW	Cervil	12	1.4505	0.17193
2014_WW	Cervil	12	2.00616	0.237792
2014_WW	Cervil	12	2.34383	0.277817
2014_WW	Cervil	12	1.79512	0.212778
2014_WW	Cervil	13	1.97	0.211775
2014_WW	Cervil	13	0.66	0.07095
2014_WW	Cervil	13	2.49259	0.295449
2014_WW	Cervil	13	1.9534	0.231537
2014_WW	Cervil	13	3.1445	0.372719
2014_WW	Cervil	13	2.39356	0.28371
2014_WW	Cervil	13	2.38453	0.28264
2014_WW	Cervil	13	1.95875	0.232172
2014_WW	Cervil	13	2.1326	0.252779
2014_WW	Cervil	13	2.71025	0.321248
2014_WW	Cervil	13	2.53166	0.300079
2014_WW	Cervil	14	2.38	0.25585
2014_WW	Cervil	14	2.25527	0.267318
2014_WW	Cervil	14	2.44165	0.28941
2014_WW	Cervil	14	2.6454	0.31356
2014_WW	Cervil	14	1.80056	0.213421
2014_WW	Cervil	15	1.68	0.1806
2014_WW	Cervil	15	2.59	0.278425
2014_WW	Cervil	15	2.98028	0.353254
2014_WW	Cervil	15	3.08808	0.366031
2014_WW	Cervil	15	2.11493	0.250683
2014_WW	Cervil	15	2.68951	0.318789
2014_WW	Cervil	16	2.91344	0.345331
2014_WW	Cervil	16	2.47909	0.293847
2014_WW	Cervil	16	3.54465	0.420148
2014_WW	Cervil	16	2.78801	0.330464
2014_WW	Cervil	16	2.35517	0.279159
2014_WW	Cervil	16	2.85345	0.33822
2014_WW	Cervil	16	2.41845	0.28666
2014_WW	Cervil	16	1.98081	0.234785
2014_WW	Cervil	17	2.98684	0.354032
2014_WW	Cervil	17	3.09007	0.366267
2014_WW	Cervil	17	3.56878	0.423008
2014_WW	Cervil	17	2.52404	0.299175
2014_WW	Cervil	17	3.02159	0.35815
2014_WW	Cervil	17	3.00641	0.356351
2014_WW	Cervil	17	2.48066	0.294033
2014_WW	Cervil	18	3.47704	0.412134
2014_WW	Cervil	18	2.88785	0.342298
2014_WW	Cervil	18	2.96701	0.35168
2014_WW	Cervil	18	2.9255	0.34676
2014_WW	Cervil	18	3.25337	0.385623
2014_WW	Cervil	18	2.88161	0.341558
2014_WW	Cervil	19	2.52991	0.299871
2014_WW	Cervil	19	3.61656	0.428671
2014_WW	Cervil	20	3.87325	0.459097
2014_WW	Cervil	20	3.64952	0.432579
2014_WW	Cervil	20	3.49199	0.413906
2014_WW	Cervil	20	3.5886	0.425358
2014_WW	Cervil	20	3.11465	0.36918
2014_WW	Cervil	20	2.81625	0.333811
2014_WW	Cervil	21	3.4416	0.407934
2014_WW	Cervil	21	3.16918	0.375643
2014_WW	Cervil	21	3.94246	0.467301
2014_WW	Cervil	21	4.08052	0.483666
2014_WW	Cervil	21	3.15424	0.373873
2014_WW	Cervil	21	4.10395	0.486443
2014_WW	Cervil	21	3.76846	0.446676
2014_WW	Cervil	21	3.66374	0.434264
2014_WW	Cervil	22	3.5552	0.405648
2014_WW	Cervil	22	4.5062	0.514157
2014_WW	Cervil	22	3.3528	0.382554
2014_WW	Cervil	22	3.46879	0.411157
2014_WW	Cervil	22	3.78361	0.448472
2014_WW	Cervil	22	4.04305	0.479224
2014_WW	Cervil	22	4.3284	0.513046
2014_WW	Cervil	22	3.55999	0.421967
2014_WW	Cervil	22	3.70929	0.439663
2014_WW	Cervil	22	3.56838	0.422961
2014_WW	Cervil	22	4.08665	0.484391
2014_WW	Cervil	23	2.84	0.324044
2014_WW	Cervil	23	3.39	0.386799
2014_WW	Cervil	24	4.31909	0.511942
2014_WW	Cervil	24	4.32363	0.512481
2014_WW	Cervil	24	4.01553	0.475962
2014_WW	Cervil	25	4.4574	0.528337
2014_WW	Cervil	25	3.88317	0.460274
2014_WW	Cervil	25	5.23384	0.620368
2014_WW	Cervil	25	4.50486	0.533962
2014_WW	Cervil	25	3.31216	0.392592
2014_WW	Cervil	25	3.95615	0.468923
2014_WW	Cervil	26	4.34866	0.515448
2014_WW	Cervil	26	4.43426	0.525595
2014_WW	Cervil	26	4.90804	0.581751
2014_WW	Cervil	26	4.37425	0.518481
2014_WW	Cervil	26	4.20949	0.498952
2014_WW	Cervil	26	4.08949	0.484729
2014_WW	Cervil	26	3.20048	0.379354
2014_WW	Cervil	27	4.11933	0.488265
2014_WW	Cervil	27	5.30641	0.62897
2014_WW	Cervil	27	4.84087	0.573789
2014_WW	Cervil	27	4.60764	0.546145
2014_WW	Cervil	28	5.07197	0.601182
2014_WW	Cervil	28	4.37951	0.519105
2014_WW	Cervil	28	4.27362	0.506554
2014_WW	Cervil	28	4.00084	0.474221
2014_WW	Cervil	28	4.78621	0.567311
2014_WW	Cervil	28	4.15771	0.492815
2014_WW	Cervil	29	3.53749	0.4193
2014_WW	Cervil	29	4.49483	0.532773
2014_WW	Cervil	30	5.04071	0.597476
2014_WW	Cervil	30	5.20834	0.617346
2014_WW	Cervil	30	4.70982	0.558256
2014_WW	Cervil	30	4.69612	0.556633
2014_WW	Cervil	30	4.32408	0.512535
2014_WW	Cervil	30	3.8781	0.459672
2014_WW	Cervil	31	4.87	0.561998
2014_WW	Cervil	31	4.08074	0.483692
2014_WW	Cervil	31	4.71848	0.559283
2014_WW	Cervil	31	5.95952	0.706383
2014_WW	Cervil	31	5.00506	0.593252
2014_WW	Cervil	31	4.13629	0.490275
2014_WW	Cervil	31	5.0874	0.603011
2014_WW	Cervil	31	5.24442	0.621623
2014_WW	Cervil	31	5.1153	0.606317
2014_WW	Cervil	32	4.33	0.499682
2014_WW	Cervil	32	5.5276	0.655188
2014_WW	Cervil	32	5.19498	0.615762
2014_WW	Cervil	32	6.21689	0.736889
2014_WW	Cervil	32	5.54877	0.657697
2014_WW	Cervil	32	4.29575	0.509176
2014_WW	Cervil	32	4.33704	0.514071
2014_WW	Cervil	32	4.54936	0.539237
2014_WW	Cervil	32	4.66738	0.553226
2014_WW	Cervil	32	4.95415	0.587217
2014_WW	Cervil	33	4.5411	0.523
2014_WW	Cervil	33	4.97	0.573538
2014_WW	Cervil	33	4.41	0.508914
2014_WW	Cervil	33	3.88	0.447752
2014_WW	Cervil	33	3.72	0.429288
2014_WW	Cervil	33	3.343	0.3838
2014_WW	Cervil	33	4.441	0.5259
2014_WW	Cervil	33	4.15218	0.49216
2014_WW	Cervil	33	4.75929	0.564119
2014_WW	Cervil	34	5.13	0.592002
2014_WW	Cervil	34	3.89	0.448906
2014_WW	Cervil	34	5.37439	0.637028
2014_WW	Cervil	34	5.91462	0.701062
2014_WW	Cervil	34	4.69996	0.557088
2014_WW	Cervil	34	4.76946	0.565326
2014_WW	Cervil	34	4.64829	0.550963
2014_WW	Cervil	34	3.77924	0.447955
2014_WW	Cervil	35	4.5721	0.51
2014_WW	Cervil	35	5.16	0.595464
2014_WW	Cervil	35	5.04	0.581616
2014_WW	Cervil	35	5.77	0.665858
2014_WW	Cervil	35	4.96	0.572384
2014_WW	Cervil	35	4.91496	0.582571
2014_WW	Cervil	35	4.11295	0.48751
2014_WW	Cervil	35	5.2068	0.617163
2014_WW	Cervil	35	4.48295	0.531365
2014_WW	Cervil	35	4.43334	0.525485
2014_WW	Cervil	35	5.43713	0.644465
2014_WW	Cervil	35	4.70429	0.557601
2014_WW	Cervil	35	4.97832	0.590081
2014_WW	Cervil	36	4.702	0.5343
2014_WW	Cervil	36	4.896	0.5879
2014_WW	Cervil	36	4.88952	0.579556
2014_WW	Cervil	36	5.27108	0.624782
2014_WW	Cervil	36	5.9205	0.701759
2014_WW	Cervil	36	5.58075	0.661487
2014_WW	Cervil	36	4.84062	0.57376
2014_WW	Cervil	36	4.50416	0.533879
2014_WW	Cervil	36	5.14406	0.609727
2014_WW	Cervil	36	5.04121	0.597536
2014_WW	Cervil	36	4.92536	0.583804
2014_WW	Cervil	37	4.09891	0.485845
2014_WW	Cervil	37	4.8191	0.57121
2014_WW	Cervil	38	6.847	0.823
2014_WW	Cervil	38	7.156	0.848
2014_WW	Cervil	38	4.819	0.5424
2014_WW	Cervil	38	5.449	0.6434
2014_WW	Cervil	38	4.6529	0.532292
2014_WW	Cervil	38	4.5778	0.5237
2014_WW	Cervil	38	5.91826	0.701493
2014_WW	Cervil	38	6.42017	0.760984
2014_WW	Cervil	38	5.03945	0.597327
2014_WW	Cervil	38	4.6003	0.545275
2014_WW	Cervil	38	4.57148	0.541859
2014_WW	Cervil	38	4.37585	0.518671
2014_WW	Cervil	39	5.962	0.6976
2014_WW	Cervil	39	5.1485	0.588988
2014_WW	Cervil	39	4.887	0.559073
2014_WW	Cervil	39	4.80739	0.569821
2014_WW	Cervil	39	5.2292	0.619818
2014_WW	Cervil	39	5.1219	0.607101
2014_WW	Cervil	39	4.67934	0.554644
2014_WW	Cervil	39	4.84748	0.574573
2014_WW	Cervil	39	6.05511	0.717714
2014_WW	Cervil	39	6.4771	0.767732
2014_WW	Cervil	39	5.08284	0.602471
2014_WW	Cervil	40	5.5493	0.65776
2014_WW	Cervil	40	6.58715	0.780776
2014_WW	Cervil	40	6.06621	0.719029
2014_WW	Cervil	40	5.32779	0.631504
2014_WW	Cervil	40	5.44481	0.645375
2014_WW	Cervil	40	5.71975	0.677964
2014_WW	Cervil	40	5.05254	0.598879
2014_WW	Cervil	40	4.94024	0.585568
2014_WW	Cervil	41	7.431	0.8777
2014_WW	Cervil	41	6.221	0.7622
2014_WW	Cervil	41	5.864	0.714
2014_WW	Cervil	41	6.026	0.735
2014_WW	Cervil	41	5.87	0.685
2014_WW	Cervil	41	5.608	0.731
2014_WW	Cervil	41	4.34205	0.514665
2014_WW	Cervil	41	5.36285	0.63566
2014_WW	Cervil	42	7.3876	0.920495
2014_WW	Cervil	42	6.4873	0.808318
2014_WW	Cervil	42	6.57062	0.778818
2014_WW	Cervil	42	6.31549	0.748577
2014_WW	Cervil	42	5.01484	0.59441
2014_WW	Cervil	42	4.72956	0.560596
2014_WW	Cervil	42	4.60698	0.546067
2014_WW	Cervil	42	4.2028	0.498159
2014_WW	Cervil	43	6.788	0.834924
2014_WW	Cervil	43	5.25	0.605325
2014_WW	Cervil	43	6.813	0.813
2014_WW	Cervil	43	6.989	0.831
2014_WW	Cervil	43	5.645	0.656
2014_WW	Cervil	43	6.6295	0.852554
2014_WW	Cervil	43	5.23	0.618
2014_WW	Cervil	43	4.80934	0.570053
2014_WW	Cervil	43	5.76531	0.683364
2014_WW	Cervil	43	5.54933	0.657763
2014_WW	Cervil	43	4.75261	0.563328
2014_WW	Cervil	43	4.90038	0.580843
2014_WW	Cervil	43	6.00634	0.711933
2014_WW	Cervil	43	6.34537	0.752118
2014_WW	Cervil	43	5.20962	0.617498
2014_WW	Cervil	44	5.6872	0.67109
2014_WW	Cervil	44	6.933	0.822
2014_WW	Cervil	44	5.955	0.687
2014_WW	Cervil	44	8.001	0.966
2014_WW	Cervil	44	6.681	0.792
2014_WW	Cervil	44	6.294	0.789
2014_WW	Cervil	44	6.153	0.713
2014_WW	Cervil	44	6.3936	0.741658
2014_WW	Cervil	44	5.3757	0.636483
2014_WW	Cervil	44	6.911	0.841
2014_WW	Cervil	44	5.958	0.766
2014_WW	Cervil	44	4.925	0.587
2014_WW	Cervil	44	6.422	0.801
2014_WW	Cervil	44	6.601	0.796
2014_WW	Cervil	44	5.74	0.699
2014_WW	Cervil	44	5.401	0.681
2014_WW	Cervil	44	6.27144	0.743356
2014_WW	Cervil	44	6.36445	0.75438
2014_WW	Cervil	44	5.44004	0.64481
2014_WW	Cervil	44	5.81664	0.689448
2014_WW	Cervil	45	6.617	0.865
2014_WW	Cervil	45	6.507	0.766
2014_WW	Cervil	45	5.443	0.633
2014_WW	Cervil	45	6.7082	0.825109
2014_WW	Cervil	45	5.755	0.726
2014_WW	Cervil	45	5.06303	0.600122
2014_WW	Cervil	46	8.6	1.077
2014_WW	Cervil	46	5.592	0.707
2014_WW	Cervil	46	6.232	0.791
2014_WW	Cervil	46	5.5	0.679
2014_WW	Cervil	46	5.188	0.625
2014_WW	Cervil	46	5.934	0.766
2014_WW	Cervil	46	5.3521	0.634386
2014_WW	Cervil	46	5.72687	0.678807
2014_WW	Cervil	47	5.8	0.687476
2014_WW	Cervil	47	4.78135	0.566735
2014_WD	Cervil	5	0.107447	0.0147324
2014_WD	Cervil	5	0.105901	0.0145205
2014_WD	Cervil	5	0.0783725	0.0107459
2014_WD	Cervil	5	0.110899	0.0152057
2014_WD	Cervil	6	0.173838	0.0222677
2014_WD	Cervil	6	0.192468	0.0246541
2014_WD	Cervil	6	0.299068	0.038309
2014_WD	Cervil	6	0.311054	0.0398443
2014_WD	Cervil	6	0.171839	0.0220117
2014_WD	Cervil	6	0.0827775	0.0106034
2014_WD	Cervil	6	0.170595	0.0218523
2014_WD	Cervil	6	0.113476	0.0145356
2014_WD	Cervil	7	0.0634143	0.00785017
2014_WD	Cervil	7	0.0621932	0.00769901
2014_WD	Cervil	7	0.0596145	0.00737979
2014_WD	Cervil	8	0.593923	0.0723037
2014_WD	Cervil	8	0.507041	0.0617267
2014_WD	Cervil	8	0.576322	0.0701609
2014_WD	Cervil	8	0.386592	0.0470633
2014_WD	Cervil	8	0.395454	0.0481422
2014_WD	Cervil	8	0.843832	0.102727
2014_WD	Cervil	8	0.513953	0.0625681
2014_WD	Cervil	8	0.778133	0.0947291
2014_WD	Cervil	9	0.268419	0.0324142
2014_WD	Cervil	9	0.17658	0.0213238
2014_WD	Cervil	9	0.178833	0.0215958
2014_WD	Cervil	9	0.202277	0.0244269
2014_WD	Cervil	10	0.357374	0.0429894
2014_WD	Cervil	10	0.380833	0.0458113
2014_WD	Cervil	10	0.444448	0.0534637
2014_WD	Cervil	10	0.429857	0.0517085
2014_WD	Cervil	10	0.246665	0.029672
2014_WD	Cervil	10	0.156027	0.0187688
2014_WD	Cervil	10	0.32807	0.0394644
2014_WD	Cervil	10	0.24037	0.0289147
2014_WD	Cervil	10	0.242735	0.0291991
2014_WD	Cervil	10	0.283375	0.0340879
2014_WD	Cervil	10	0.226056	0.0271929
2014_WD	Cervil	12	0.942702	0.11309
2014_WD	Cervil	12	0.854304	0.102485
2014_WD	Cervil	12	0.854613	0.102522
2014_WD	Cervil	12	0.576262	0.0691303
2014_WD	Cervil	12	0.530323	0.0636192
2014_WD	Cervil	12	1.29039	0.1548
2014_WD	Cervil	12	0.86097	0.103285
2014_WD	Cervil	12	1.33903	0.160635
2014_WD	Cervil	12	0.596415	0.0715478
2014_WD	Cervil	12	0.366313	0.043944
2014_WD	Cervil	12	0.41784	0.0501255
2014_WD	Cervil	12	0.495338	0.0594223
2014_WD	Cervil	13	0.12	0.012804
2014_WD	Cervil	13	0.45	0.048015
2014_WD	Cervil	13	0.704723	0.0845051
2014_WD	Cervil	13	0.603562	0.0723746
2014_WD	Cervil	13	0.67509	0.0809517
2014_WD	Cervil	13	0.659809	0.0791193
2014_WD	Cervil	13	0.602581	0.072257
2014_WD	Cervil	13	0.367898	0.0441155
2014_WD	Cervil	13	0.592771	0.0710807
2014_WD	Cervil	13	0.4426	0.0530733
2014_WD	Cervil	14	0.2	0.02134
2014_WD	Cervil	14	0.82	0.087494
2014_WD	Cervil	15	1.39488	0.167213
2014_WD	Cervil	15	1.34551	0.161296
2014_WD	Cervil	15	1.29692	0.15547
2014_WD	Cervil	15	0.832001	0.0997376
2014_WD	Cervil	15	0.712847	0.0854538
2014_WD	Cervil	15	1.83728	0.220247
2014_WD	Cervil	15	1.45512	0.174435
2014_WD	Cervil	15	1.7779	0.213129
2014_WD	Cervil	15	0.932419	0.111775
2014_WD	Cervil	15	1.17809	0.141225
2014_WD	Cervil	15	0.831014	0.0996193
2014_WD	Cervil	16	1.28	0.136576
2014_WD	Cervil	17	0.37	0.039479
2014_WD	Cervil	17	1.33071	0.15951
2014_WD	Cervil	17	1.02892	0.123336
2014_WD	Cervil	17	1.16406	0.139535
2014_WD	Cervil	17	1.21898	0.146117
2014_WD	Cervil	18	1.3892	0.16652
2014_WD	Cervil	18	1.18702	0.142285
2014_WD	Cervil	18	1.27095	0.152345
2014_WD	Cervil	18	1.4174	0.1699
2014_WD	Cervil	18	1.16568	0.139727
2014_WD	Cervil	18	0.997135	0.119524
2014_WD	Cervil	18	1.17953	0.141387
2014_WD	Cervil	18	0.92547	0.110934
2014_WD	Cervil	19	1.71846	0.205986
2014_WD	Cervil	19	1.90034	0.227787
2014_WD	Cervil	19	1.17484	0.140824
2014_WD	Cervil	20	1.93947	0.232478
2014_WD	Cervil	20	2.21071	0.26499
2014_WD	Cervil	20	1.99583	0.239234
2014_WD	Cervil	20	1.3086	0.156857
2014_WD	Cervil	20	1.23828	0.148429
2014_WD	Cervil	20	2.29482	0.275072
2014_WD	Cervil	20	1.99053	0.238598
2014_WD	Cervil	20	2.5354	0.303909
2014_WD	Cervil	21	1.6573	0.185286
2014_WD	Cervil	21	2.28498	0.273892
2014_WD	Cervil	21	1.68602	0.202097
2014_WD	Cervil	21	1.56588	0.187697
2014_WD	Cervil	21	1.83021	0.21938
2014_WD	Cervil	22	1.5823	0.176901
2014_WD	Cervil	22	1.4903	0.166616
2014_WD	Cervil	22	1.94977	0.233712
2014_WD	Cervil	22	1.78093	0.213473
2014_WD	Cervil	22	1.96038	0.234983
2014_WD	Cervil	22	1.67207	0.200425
2014_WD	Cervil	22	1.76621	0.211709
2014_WD	Cervil	22	1.52161	0.182389
2014_WD	Cervil	22	1.71096	0.205086
2014_WD	Cervil	22	1.27963	0.153385
2014_WD	Cervil	23	2.02	0.225836
2014_WD	Cervil	24	2.23382	0.267759
2014_WD	Cervil	24	2.86384	0.343277
2014_WD	Cervil	24	2.25487	0.270283
2014_WD	Cervil	24	1.49248	0.178898
2014_WD	Cervil	24	1.62307	0.194552
2014_WD	Cervil	24	2.45749	0.29457
2014_WD	Cervil	24	2.70544	0.324291
2014_WD	Cervil	24	2.8871	0.346066
2014_WD	Cervil	25	2.32845	0.279103
2014_WD	Cervil	25	2.76591	0.33154
2014_WD	Cervil	25	1.67171	0.200381
2014_WD	Cervil	27	2.72852	0.327057
2014_WD	Cervil	27	2.09082	0.250619
2014_WD	Cervil	27	2.24396	0.268975
2014_WD	Cervil	27	2.54899	0.305538
2014_WD	Cervil	28	2.45437	0.294195
2014_WD	Cervil	28	2.31896	0.277965
2014_WD	Cervil	28	2.33313	0.279664
2014_WD	Cervil	28	1.89639	0.227313
2014_WD	Cervil	28	2.00279	0.240066
2014_WD	Cervil	28	1.89507	0.227155
2014_WD	Cervil	28	2.49759	0.299376
2014_WD	Cervil	28	1.43941	0.172536
2014_WD	Cervil	29	2.44952	0.293615
2014_WD	Cervil	29	2.9453	0.353042
2014_WD	Cervil	29	1.75169	0.209969
2014_WD	Cervil	30	2.62816	0.315028
2014_WD	Cervil	30	3.2034	0.38398
2014_WD	Cervil	30	2.90682	0.34843
2014_WD	Cervil	30	2.2896	0.274446
2014_WD	Cervil	30	2.08507	0.24993
2014_WD	Cervil	30	3.15919	0.37868
2014_WD	Cervil	30	2.96972	0.355968
2014_WD	Cervil	30	3.14959	0.377529
2014_WD	Cervil	31	1.72	0.20382
2014_WD	Cervil	31	3.0082	0.360582
2014_WD	Cervil	31	2.2472	0.269363
2014_WD	Cervil	31	2.38595	0.285994
2014_WD	Cervil	31	2.50249	0.299964
2014_WD	Cervil	32	2.1	0.24885
2014_WD	Cervil	32	2.58	0.332
2014_WD	Cervil	32	2.16	0.25596
2014_WD	Cervil	32	2.014	0.232
2014_WD	Cervil	32	2.54435	0.304982
2014_WD	Cervil	32	2.51517	0.301484
2014_WD	Cervil	32	2.26567	0.271577
2014_WD	Cervil	32	2.03226	0.2436
2014_WD	Cervil	32	2.31671	0.277695
2014_WD	Cervil	32	2.41087	0.288982
2014_WD	Cervil	32	2.56972	0.308023
2014_WD	Cervil	32	1.51231	0.181275
2014_WD	Cervil	33	2.92	0.34602
2014_WD	Cervil	33	2.5245	0.31
2014_WD	Cervil	33	3.5322	0.414
2014_WD	Cervil	33	2.6903	0.318
2014_WD	Cervil	33	2.55	0.302175
2014_WD	Cervil	33	2.59997	0.311648
2014_WD	Cervil	33	3.08417	0.369688
2014_WD	Cervil	33	1.77778	0.213095
2014_WD	Cervil	34	2.15	0.254775
2014_WD	Cervil	34	2.34	0.27729
2014_WD	Cervil	34	2.45	0.290325
2014_WD	Cervil	34	2.64	0.31284
2014_WD	Cervil	34	2.66018	0.318866
2014_WD	Cervil	34	3.6987	0.443349
2014_WD	Cervil	34	3.0566	0.366383
2014_WD	Cervil	34	2.33193	0.279519
2014_WD	Cervil	34	2.47568	0.29675
2014_WD	Cervil	34	3.0749	0.368577
2014_WD	Cervil	34	3.1616	0.378969
2014_WD	Cervil	34	3.21255	0.385077
2014_WD	Cervil	35	2.82	0.33417
2014_WD	Cervil	35	2.3478	0.278214
2014_WD	Cervil	35	2.1839	0.258792
2014_WD	Cervil	35	3.40337	0.407949
2014_WD	Cervil	35	2.20693	0.264536
2014_WD	Cervil	35	2.66364	0.319281
2014_WD	Cervil	35	2.74095	0.328547
2014_WD	Cervil	36	2.06	0.24411
2014_WD	Cervil	36	2.74	0.3386
2014_WD	Cervil	36	2.249	0.2891
2014_WD	Cervil	36	2.76507	0.331438
2014_WD	Cervil	36	2.83295	0.339575
2014_WD	Cervil	36	2.53173	0.303469
2014_WD	Cervil	36	2.40779	0.288612
2014_WD	Cervil	36	2.22986	0.267285
2014_WD	Cervil	36	2.33827	0.28028
2014_WD	Cervil	36	2.65293	0.317997
2014_WD	Cervil	36	1.66072	0.199064
2014_WD	Cervil	37	2.76744	0.331722
2014_WD	Cervil	37	3.2266	0.38676
2014_WD	Cervil	37	1.78813	0.214336
2014_WD	Cervil	38	1.784	0.2211
2014_WD	Cervil	38	2.93913	0.352302
2014_WD	Cervil	38	3.97691	0.476698
2014_WD	Cervil	38	3.08181	0.369405
2014_WD	Cervil	38	2.18777	0.262239
2014_WD	Cervil	38	2.33858	0.280316
2014_WD	Cervil	38	3.51116	0.420869
2014_WD	Cervil	38	3.41368	0.409184
2014_WD	Cervil	38	3.3958	0.407041
2014_WD	Cervil	39	4.355	0.527
2014_WD	Cervil	39	3.33	0.413
2014_WD	Cervil	39	3.977	0.4969
2014_WD	Cervil	39	2.4141	0.281967
2014_WD	Cervil	39	2.4289	0.283696
2014_WD	Cervil	39	2.9547	0.345109
2014_WD	Cervil	39	3.41543	0.409394
2014_WD	Cervil	39	2.30905	0.276777
2014_WD	Cervil	39	2.66117	0.318984
2014_WD	Cervil	39	2.77099	0.332148
2014_WD	Cervil	40	3.2477	0.379331
2014_WD	Cervil	40	2.89582	0.347111
2014_WD	Cervil	40	3.03261	0.363507
2014_WD	Cervil	40	2.42046	0.290131
2014_WD	Cervil	40	2.36698	0.283721
2014_WD	Cervil	40	2.5017	0.299869
2014_WD	Cervil	40	1.64201	0.196821
2014_WD	Cervil	41	3.78	0.4585
2014_WD	Cervil	41	2.96369	0.355246
2014_WD	Cervil	41	3.43768	0.412062
2014_WD	Cervil	41	1.8889	0.226415
2014_WD	Cervil	42	2.94371	0.352851
2014_WD	Cervil	42	4.20399	0.503916
2014_WD	Cervil	42	3.38204	0.405392
2014_WD	Cervil	42	2.62277	0.314381
2014_WD	Cervil	42	2.62358	0.314479
2014_WD	Cervil	42	3.73558	0.44777
2014_WD	Cervil	42	3.49689	0.419159
2014_WD	Cervil	42	3.79983	0.455472
2014_WD	Cervil	43	3.6595	0.480492
2014_WD	Cervil	43	4.1034	0.541238
2014_WD	Cervil	43	3.5	0.4074
2014_WD	Cervil	43	4.108	0.53
2014_WD	Cervil	43	3.471	0.45
2014_WD	Cervil	43	3.53342	0.423538
2014_WD	Cervil	43	2.25502	0.2703
2014_WD	Cervil	43	2.73977	0.328406
2014_WD	Cervil	43	3.03819	0.364176
2014_WD	Cervil	44	4.7997	0.64076
2014_WD	Cervil	44	4.9822	0.603344
2014_WD	Cervil	44	4.151	0.539
2014_WD	Cervil	44	3.01913	0.361892
2014_WD	Cervil	44	3.13485	0.375763
2014_WD	Cervil	44	2.57488	0.308641
2014_WD	Cervil	44	2.36302	0.283246
2014_WD	Cervil	44	2.76676	0.331641
2014_WD	Cervil	44	1.73726	0.208238
2014_WD	Cervil	45	5.009	0.62
2014_WD	Cervil	45	3.291	0.386
2014_WD	Cervil	46	4.141	0.499
2014_WD	Cervil	46	4.871	0.638
2014_WD	Cervil	46	3.519	0.432
2014_WD	Cervil	46	3.826	0.491
2014_WD	Cervil	46	3.25858	0.390594
2014_WD	Cervil	46	4.4201	0.52982
2014_WD	Cervil	46	3.7563	0.450253
2014_WD	Cervil	46	2.45296	0.294027
2014_WD	Cervil	46	2.72986	0.327218
2014_WD	Cervil	46	3.04342	0.364803
2014_WD	Cervil	46	3.64881	0.437369
2014_WD	Cervil	46	2.35435	0.282207
2014_WD	Cervil	47	2.988	0.394
2014_WD	Cervil	48	3.288	0.411
2014_WD	Cervil	48	3.63654	0.435898
2014_WD	Cervil	48	2.8199	0.338011
2014_WD	Cervil	48	2.9198	0.349986
2014_WD	Cervil	48	3.07577	0.368681
2014_WD	Cervil	49	3.541	0.466
2014_WD	Cervil	49	3.565	0.434
2014_WD	Cervil	49	4.756	0.629
2014_WD	Cervil	49	3.99	0.502
2014_WD	Cervil	49	3.18762	0.382088
2014_WD	Cervil	49	3.0125	0.361097
2014_WD	Cervil	49	2.56972	0.308023
2014_WD	Cervil	49	3.15088	0.377684
2003	Levovil	5	0.0335	0.0045
2003	Levovil	7	0.2345	0.0257
2003	Levovil	8	0.222	0.0222
2003	Levovil	8	0.269	0.0269
2003	Levovil	9	1.42	0.1303
2003	Levovil	9	5.063	0.4647
2003	Levovil	10	1.673	0.142
2003	Levovil	11	1.557	0.1231
2003	Levovil	11	1.145	0.0905
2003	Levovil	11	3.805	0.3008
2003	Levovil	12	1.837	0.1361
2003	Levovil	12	5.42	0.4017
2003	Levovil	12	3.067	0.2273
2003	Levovil	12	4.786	0.3547
2003	Levovil	13	3.083	0.2155
2003	Levovil	13	7.863	0.5496
2003	Levovil	13	10.381	0.7257
2003	Levovil	13	5.35	0.374
2003	Levovil	14	4.323	0.2868
2003	Levovil	15	6.179	0.3912
2003	Levovil	15	5.872	0.3717
2003	Levovil	16	18.645	1.1325
2003	Levovil	16	20.546	1.2479
2003	Levovil	17	21.665	1.2687
2003	Levovil	17	16.67	0.9762
2003	Levovil	17	13.096	0.7669
2003	Levovil	17	14.454	0.8464
2003	Levovil	18	23.832	1.3515
2003	Levovil	18	18.9	1.07
2003	Levovil	18	13.419	0.761
2003	Levovil	18	7.32	0.4151
2003	Levovil	18	22.927	1.3002
2003	Levovil	18	26.891	1.525
2003	Levovil	19	24.359	1.3432
2003	Levovil	19	32.525	1.7934
2003	Levovil	19	41.57	2.2922
2003	Levovil	19	24.367	1.3436
2003	Levovil	19	21.305	1.1748
2003	Levovil	19	38.617	2.1294
2003	Levovil	19	46.499	2.564
2003	Levovil	20	24.112	1.2974
2003	Levovil	20	14.333	0.7712
2003	Levovil	20	22.041	1.186
2003	Levovil	21	30.02	1.5814
2003	Levovil	21	44.18	2.3274
2003	Levovil	22	26.456	1.3683
2003	Levovil	22	26.457	1.3684
2003	Levovil	22	53.505	2.7673
2003	Levovil	23	15.028	0.765
2003	Levovil	23	40.558	2.0647
2003	Levovil	24	57.593	2.8922
2003	Levovil	24	26.281	1.3198
2003	Levovil	25	73.35	3.6405
2003	Levovil	25	34.138	1.6943
2003	Levovil	25	57.701	2.8638
2003	Levovil	26	75.623	3.7157
2003	Levovil	26	57.85	2.8425
2003	Levovil	27	77.37	3.769
2003	Levovil	27	62.41	3.0402
2003	Levovil	27	74.003	3.605
2003	Levovil	27	35.718	1.74
2003	Levovil	27	62.278	3.0338
2003	Levovil	28	80.576	3.8963
2003	Levovil	28	50.612	2.4474
2003	Levovil	28	64.286	3.1086
2003	Levovil	29	82.617	3.97
2003	Levovil	31	98.291	4.6763
2003	Levovil	31	68.362	3.2524
2003	Levovil	33	108.778	5.138
2003	Levovil	33	92.469	4.3677
2003	Levovil	35	126.2	5.9298
2003	Levovil	35	118.775	5.5809
2003	Levovil	36	142.672	6.69
2003	Levovil	53	144.744	6.7141
2003	Levovil	54	150	6.96
2003	Levovil	55	177.428	8.2285
2003	Levovil	55	169.054	7.8402
2003	Levovil	55	115.7	5.3658
2003	Levovil	55	131.215	6.0853
2003	Levovil	56	153.225	7.1055
2003	Levovil	57	140.029	6.4932
2003	Levovil	57	148.9	6.9
2003	Levovil	58	175.42	8.1338
2003	Levovil	58	156.83	7.2718
2003	Levovil	58	154.759	7.1758
2003	Levovil	58	179.56	8.3257
2003	Levovil	58	180.587	8.3734
2003	Levovil	59	124.475	5.7713
2003	Levovil	59	131.455	6.0949
2003	Levovil	59	143.825	6.6685
2003	Levovil	60	166.63	7.7255
2003	Levovil	60	159.54	7.4
2003	Levovil	61	158.943	7.3689
2003	Levovil	62	115.952	5.3756
2007_HL	Levovil	12	3.9767	0.2952
2007_HL	Levovil	9	2.4492	0.189
2007_HL	Levovil	9	2.3217	0.1744
2007_HL	Levovil	9	3.535	0.2689
2007_HL	Levovil	18	21.2	1.4717
2007_HL	Levovil	15	14.47	0.8785
2007_HL	Levovil	15	8.61	0.5405
2007_HL	Levovil	12	2.644	0.2012
2007_HL	Levovil	24	45.58	2.81
2007_HL	Levovil	21	61.4	3.7289
2007_HL	Levovil	21	46.47	2.9759
2007_HL	Levovil	21	45.58	2.8773
2007_HL	Levovil	18	21.8267	1.3186
2007_HL	Levovil	31	92.27	5.2244
2007_HL	Levovil	38	85.97	4.6891
2007_HL	Levovil	35	131.09	7.4292
2007_HL	Levovil	35	73.33	3.9313
2007_HL	Levovil	35	76.41	4.1793
2007_HL	Levovil	43	98.56	5.4254
2007_HL	Levovil	52	131.74	6.0996
2007_HL	Levovil	49	115.52	6.0735
2007_HL	Levovil	46	99.5667	4.8007
2007_HL	Levovil	57	164.27	8.4042
2007_HL	Levovil	57	110.38	4.6554
2007_HL	Levovil	57	105	4.9443
2007_HL	Levovil	67	166.16	9.0811
2007_HL	Levovil	64	161.3	7.1989
2007_HL	Levovil	64	152.99	6.7057
2007_HL	Levovil	67	173.763	8.1787
2007_HL	Levovil	9	1.794	0.2568
2007_HL	Levovil	15	6.83	0.502
2007_HL	Levovil	12	3.35	0.2425
2007_HL	Levovil	12	2.6375	0.2043
2007_HL	Levovil	9	0.7578	0.0654
2007_HL	Levovil	9	0.7878	0.0669
2007_HL	Levovil	21	55.7	4.0681
2007_HL	Levovil	18	13.5	0.8877
2007_HL	Levovil	18	15.875	1.0219
2007_HL	Levovil	15	4.03	0.2845
2007_HL	Levovil	15	13.725	0.9863
2007_HL	Levovil	12	1.2288	0.098
2007_HL	Levovil	28	90.23	5.6228
2007_HL	Levovil	25	56.225	3.6331
2007_HL	Levovil	25	51.3	3.1621
2007_HL	Levovil	22	19.15	1.1678
2007_HL	Levovil	22	35.985	2.2792
2007_HL	Levovil	35	67.88	3.7693
2007_HL	Levovil	32	26.245	1.5795
2007_HL	Levovil	32	46.63	2.7447
2007_HL	Levovil	29	45.145	2.6973
2007_HL	Levovil	29	49.925	3.0269
2007_HL	Levovil	26	27.82	1.6684
2007_HL	Levovil	40	71.48	3.9989
2007_HL	Levovil	40	96.645	5.0545
2007_HL	Levovil	37	75.025	4.1342
2007_HL	Levovil	37	42.67	2.2391
2007_HL	Levovil	49	118.7	5.8343
2007_HL	Levovil	46	94.975	5.0766
2007_HL	Levovil	46	83.38	4.466
2007_HL	Levovil	43	53.56	2.8346
2007_HL	Levovil	43	130.47	6.6837
2007_HL	Levovil	40	54.2767	2.8966
2007_HL	Levovil	54	111.05	5.7492
2007_HL	Levovil	54	137.32	7.1661
2007_HL	Levovil	51	129.555	6.9158
2007_HL	Levovil	51	87.595	4.487
2007_HL	Levovil	61	104.46	5.4064
2007_HL	Levovil	61	76.16	3.6006
2007_HL	Levovil	58	104.575	4.9721
2007_HL	Levovil	58	128.41	6.3717
2007_HL	Levovil	67	144.705	8.0063
2007_HL	Levovil	67	145.55	6.2917
2007_HL	Levovil	64	120.77	6.0093
2007_HL	Levovil	61	94.1033	4.6251
2007_LL	Levovil	9	2.6663	0.2216
2007_LL	Levovil	12	5.2725	0.439
2007_LL	Levovil	15	12.95	1.0253
2007_LL	Levovil	18	19.09	1.2734
2007_LL	Levovil	21	25.88	1.7112
2007_LL	Levovil	24	56.92	3.8924
2007_LL	Levovil	31	68.67	4.1104
2007_LL	Levovil	35	121.93	8.0537
2007_LL	Levovil	38	83.55	5.0228
2007_LL	Levovil	43	88.4	4.8946
2007_LL	Levovil	49	111.85	6.048
2007_LL	Levovil	52	171.66	9.6385
2007_LL	Levovil	67	199.61	9.3618
2007_LL	Levovil	9	1.135	0.0985
2007_LL	Levovil	15	23.83	1.8119
2007_LL	Levovil	12	3.12	0.2386
2007_LL	Levovil	12	3.086	0.239
2007_LL	Levovil	9	0.6311	0.0554
2007_LL	Levovil	21	48.99	3.2944
2007_LL	Levovil	18	40.085	3.0546
2007_LL	Levovil	18	22.75	1.5163
2007_LL	Levovil	15	6.2133	0.4297
2007_LL	Levovil	28	97.22	6.9642
2007_LL	Levovil	25	75.565	4.7193
2007_LL	Levovil	25	50.405	3.078
2007_LL	Levovil	22	30.44	1.9481
2007_LL	Levovil	35	121.44	8.6232
2007_LL	Levovil	32	73.435	4.5713
2007_LL	Levovil	32	91.675	6.0046
2007_LL	Levovil	29	92.74	6.0211
2007_LL	Levovil	43	191.17	12.2855
2007_LL	Levovil	40	137.175	8.0741
2007_LL	Levovil	40	117.835	7.1762
2007_LL	Levovil	37	74.1567	4.4043
2007_LL	Levovil	46	152.725	9.1905
2007_LL	Levovil	46	132.03	7.8581
2007_LL	Levovil	43	107.8	5.998
2007_LL	Levovil	57	208.02	12.6892
2007_LL	Levovil	54	140.5	8.2778
2007_LL	Levovil	54	157.725	8.9986
2007_LL	Levovil	51	181.95	10.0762
2007_LL	Levovil	64	242.48	11.8055
2007_LL	Levovil	61	184.74	9.5614
2007_LL	Levovil	58	131.33	6.5025
2007_LL	Levovil	67	208.435	11.0863
2007_LL	Levovil	67	242.12	11.7284
2007_LL	Levovil	64	160.66	7.9262
2014_WW	Levovil	7	0.533894	0.0646903
2014_WW	Levovil	7	0.163446	0.0198043
2014_WW	Levovil	8	1.03937	0.119395
2014_WW	Levovil	8	0.763961	0.0877576
2014_WW	Levovil	9	1.68956	0.184367
2014_WW	Levovil	9	1.34493	0.146761
2014_WW	Levovil	9	0.675533	0.0737154
2014_WW	Levovil	10	4.44644	0.46185
2014_WW	Levovil	10	0.646538	0.0671556
2014_WW	Levovil	11	1.56457	0.155005
2014_WW	Levovil	11	4.94516	0.489927
2014_WW	Levovil	11	4.94516	0.489927
2014_WW	Levovil	11	2.53831	0.251475
2014_WW	Levovil	12	5.44069	0.515178
2014_WW	Levovil	12	2.49024	0.2358
2014_WW	Levovil	13	12.3055	1.11595
2014_WW	Levovil	13	7.00958	0.635676
2014_WW	Levovil	13	5.92681	0.537484
2014_WW	Levovil	14	3.28	0.28546
2014_WW	Levovil	14	2.4258	0.211119
2014_WW	Levovil	14	3.3829	0.294415
2014_WW	Levovil	14	13.9586	1.21482
2014_WW	Levovil	14	8.38256	0.729539
2014_WW	Levovil	15	4.05	0.338947
2014_WW	Levovil	15	9.11146	0.762544
2014_WW	Levovil	15	6.22886	0.521297
2014_WW	Levovil	15	12.0114	1.00524
2014_WW	Levovil	15	6.88219	0.575975
2014_WW	Levovil	16	2.29	0.184665
2014_WW	Levovil	16	2.42	0.195149
2014_WW	Levovil	16	9.97752	0.804586
2014_WW	Levovil	16	8.66181	0.698488
2014_WW	Levovil	16	9.01317	0.726821
2014_WW	Levovil	17	21.426	1.66809
2014_WW	Levovil	17	16.1035	1.25371
2014_WW	Levovil	17	9.25115	0.720232
2014_WW	Levovil	18	8.39006	0.631838
2014_WW	Levovil	18	14.8681	1.11968
2014_WW	Levovil	19	17.2899	1.26187
2014_WW	Levovil	19	20.2776	1.47992
2014_WW	Levovil	20	22.7791	1.61411
2014_WW	Levovil	20	14.6827	1.0404
2014_WW	Levovil	20	18.0854	1.28152
2014_WW	Levovil	21	11.68	0.804976
2014_WW	Levovil	21	18.528	1.27693
2014_WW	Levovil	21	16.3431	1.12635
2014_WW	Levovil	21	16.9326	1.16698
2014_WW	Levovil	22	28.0852	1.88584
2014_WW	Levovil	22	18.9296	1.27107
2014_WW	Levovil	22	28.2525	1.89708
2014_WW	Levovil	23	16.1261	1.05672
2014_WW	Levovil	23	25.0181	1.6394
2014_WW	Levovil	23	28.0836	1.84028
2014_WW	Levovil	24	22.9847	1.47217
2014_WW	Levovil	25	29.7372	1.86451
2014_WW	Levovil	25	34.8631	2.1859
2014_WW	Levovil	25	25.7962	1.61742
2014_WW	Levovil	25	26.8108	1.68103
2014_WW	Levovil	26	31.8405	1.95711
2014_WW	Levovil	26	36.3222	2.23258
2014_WW	Levovil	26	33.9118	2.08443
2014_WW	Levovil	27	26.0565	1.57223
2014_WW	Levovil	27	27.0392	1.63153
2014_WW	Levovil	27	37.2818	2.24956
2014_WW	Levovil	27	33.1591	2.0008
2014_WW	Levovil	28	33.246	1.97183
2014_WW	Levovil	29	39.8909	2.32843
2014_WW	Levovil	29	51.9628	3.03307
2014_WW	Levovil	30	43.7128	2.51398
2014_WW	Levovil	30	40.7439	2.34323
2014_WW	Levovil	30	43.7116	2.51391
2014_WW	Levovil	31	60.5735	3.43614
2014_WW	Levovil	31	44.3187	2.51406
2014_WW	Levovil	31	43.6349	2.47527
2014_WW	Levovil	32	48.4671	2.71466
2014_WW	Levovil	32	59.1629	3.31373
2014_WW	Levovil	33	48.5522	2.68765
2014_WW	Levovil	33	61.9693	3.43036
2014_WW	Levovil	33	54.6369	3.02447
2014_WW	Levovil	34	51.2171	2.80455
2014_WW	Levovil	34	46.3298	2.53693
2014_WW	Levovil	34	61.0216	3.34142
2014_WW	Levovil	35	68.27	3.70105
2014_WW	Levovil	35	72.74	3.94338
2014_WW	Levovil	35	64.7472	3.51007
2014_WW	Levovil	35	56.4292	3.05914
2014_WW	Levovil	35	49.832	2.70149
2014_WW	Levovil	36	63.52	3.41186
2014_WW	Levovil	36	62.1906	3.34045
2014_WW	Levovil	37	57.0887	3.0404
2014_WW	Levovil	37	69.1317	3.68179
2014_WW	Levovil	37	68.4638	3.64622
2014_WW	Levovil	38	68.59	3.62439
2014_WW	Levovil	38	56.3309	2.9766
2014_WW	Levovil	38	57.4651	3.03654
2014_WW	Levovil	38	83.5031	4.41242
2014_WW	Levovil	39	74.8459	3.92651
2014_WW	Levovil	39	63.2301	3.31713
2014_WW	Levovil	40	77.1664	4.02145
2014_WW	Levovil	41	75.8841	3.93055
2014_WW	Levovil	41	79.6458	4.1254
2014_WW	Levovil	41	82.4308	4.26965
2014_WW	Levovil	42	59.2557	3.05209
2014_WW	Levovil	42	62.2243	3.20499
2014_WW	Levovil	42	77.4045	3.98688
2014_WW	Levovil	43	91.0099	4.66357
2014_WW	Levovil	43	71.3857	3.65798
2014_WW	Levovil	44	93.4375	4.76538
2014_WW	Levovil	45	59.87	3.04019
2014_WW	Levovil	45	78.5418	3.98835
2014_WW	Levovil	45	87.4813	4.44229
2014_WW	Levovil	45	91.1252	4.62733
2014_WW	Levovil	46	79.52	4.02198
2014_WW	Levovil	46	67.1955	3.39863
2014_WW	Levovil	46	66.9638	3.38691
2014_WW	Levovil	47	97.6178	4.91935
2014_WW	Levovil	47	82.4132	4.15313
2014_WW	Levovil	48	86.4639	4.34271
2014_WW	Levovil	48	77.0693	3.87086
2014_WW	Levovil	49	63.9849	3.20385
2014_WW	Levovil	49	81.0999	4.06084
2014_WW	Levovil	49	89.1211	4.46247
2014_WW	Levovil	50	91.5344	4.57046
2014_WW	Levovil	50	134.28	6.70482
2014_WW	Levovil	50	71.3615	3.5632
2014_WW	Levovil	50	88.6156	4.42472
2014_WW	Levovil	51	99.042	4.93262
2014_WW	Levovil	51	77.8751	3.87844
2014_WW	Levovil	53	78.2464	3.87939
2014_WW	Levovil	53	97.8542	4.85153
2014_WW	Levovil	54	88.3351	4.37095
2014_WW	Levovil	54	91.2496	4.51516
2014_WW	Levovil	55	88.31	4.36182
2014_WW	Levovil	55	110.11	5.43857
2014_WW	Levovil	55	69.8284	3.44898
2014_WW	Levovil	56	93.35	4.60315
2014_WW	Levovil	56	99.7588	4.91917
2014_WW	Levovil	59	92.84	4.55899
2014_WW	Levovil	62	78.94	3.86411
2014_WW	Levovil	62	126.1	6.17259
2014_WW	Levovil	63	68.51	3.35059
2014_WW	Levovil	63	85.48	4.18054
2014_WW	Levovil	63	150.82	7.3761
2014_WW	Levovil	64	96.95	4.73767
2014_WW	Levovil	64	115.51	5.64464
2014_WD	Levovil	7	0.0830358	0.0104686
2014_WD	Levovil	7	0.534443	0.0673788
2014_WD	Levovil	8	0.310914	0.0350135
2014_WD	Levovil	9	0.259765	0.0268392
2014_WD	Levovil	9	0.472369	0.0488057
2014_WD	Levovil	11	0.22	0.0203437
2014_WD	Levovil	11	0.2	0.0184943
2014_WD	Levovil	11	0.68	0.0628805
2014_WD	Levovil	11	0.718732	0.066462
2014_WD	Levovil	11	1.2337	0.114082
2014_WD	Levovil	11	0.152242	0.014078
2014_WD	Levovil	11	0.248686	0.0229963
2014_WD	Levovil	11	3.57363	0.330458
2014_WD	Levovil	11	0.0457348	0.00422915
2014_WD	Levovil	12	0.42	0.0375525
2014_WD	Levovil	12	0.144573	0.0129264
2014_WD	Levovil	12	2.16521	0.193593
2014_WD	Levovil	12	1.46145	0.13067
2014_WD	Levovil	13	0.55	0.0480135
2014_WD	Levovil	13	0.934283	0.0815603
2014_WD	Levovil	13	1.36911	0.11952
2014_WD	Levovil	13	0.0449176	0.00392118
2014_WD	Levovil	13	2.28902	0.199825
2014_WD	Levovil	13	0.135964	0.0118692
2014_WD	Levovil	13	0.124306	0.0108516
2014_WD	Levovil	13	0.0756872	0.00660728
2014_WD	Levovil	13	3.99241	0.348526
2014_WD	Levovil	14	0.650516	0.0558388
2014_WD	Levovil	14	0.139525	0.0119765
2014_WD	Levovil	14	5.79946	0.497812
2014_WD	Levovil	14	1.96767	0.1689
2014_WD	Levovil	15	10.4058	0.88272
2014_WD	Levovil	15	3.22895	0.273911
2014_WD	Levovil	15	3.51729	0.298371
2014_WD	Levovil	15	0.378113	0.0320752
2014_WD	Levovil	15	2.8571	0.242367
2014_WD	Levovil	15	0.479503	0.0406762
2014_WD	Levovil	16	0.50415	0.0424161
2014_WD	Levovil	16	4.37576	0.368149
2014_WD	Levovil	16	0.311747	0.0262285
2014_WD	Levovil	16	4.50512	0.379033
2014_WD	Levovil	17	0.53	0.0443362
2014_WD	Levovil	17	3.10156	0.259456
2014_WD	Levovil	17	4.07175	0.340615
2014_WD	Levovil	17	1.04989	0.0878265
2014_WD	Levovil	17	1.32081	0.11049
2014_WD	Levovil	17	1.12482	0.094095
2014_WD	Levovil	18	4.54096	0.378358
2014_WD	Levovil	18	5.87213	0.489273
2014_WD	Levovil	18	0.981449	0.0817756
2014_WD	Levovil	18	4.54751	0.378905
2014_WD	Levovil	18	1.26612	0.105495
2014_WD	Levovil	18	13.0884	1.09054
2014_WD	Levovil	18	11.6691	0.972288
2014_WD	Levovil	19	13.8265	1.14887
2014_WD	Levovil	19	1.23997	0.103032
2014_WD	Levovil	19	5.66667	0.470855
2014_WD	Levovil	19	1.34005	0.111348
2014_WD	Levovil	19	8.63872	0.717809
2014_WD	Levovil	20	5.47963	0.454446
2014_WD	Levovil	20	6.1794	0.512481
2014_WD	Levovil	20	2.23182	0.185093
2014_WD	Levovil	20	10.8969	0.90372
2014_WD	Levovil	20	2.90902	0.241256
2014_WD	Levovil	20	9.20191	0.763149
2014_WD	Levovil	21	10.2	0.84481
2014_WD	Levovil	22	23.16	1.91647
2014_WD	Levovil	22	14.5142	1.20103
2014_WD	Levovil	22	10.1773	0.842159
2014_WD	Levovil	22	12.1841	1.00822
2014_WD	Levovil	22	3.97459	0.328894
2014_WD	Levovil	22	4.01547	0.332277
2014_WD	Levovil	22	4.76513	0.39431
2014_WD	Levovil	22	4.60864	0.381361
2014_WD	Levovil	23	5.12532	0.423848
2014_WD	Levovil	23	9.88099	0.817128
2014_WD	Levovil	23	11.2023	0.926396
2014_WD	Levovil	23	5.74113	0.474773
2014_WD	Levovil	23	24.2309	2.00382
2014_WD	Levovil	24	14.0388	1.16046
2014_WD	Levovil	24	10.779	0.891004
2014_WD	Levovil	24	10.3987	0.859567
2014_WD	Levovil	24	5.20611	0.430342
2014_WD	Levovil	24	16.9633	1.4022
2014_WD	Levovil	24	17.9126	1.48067
2014_WD	Levovil	25	6.11165	0.505042
2014_WD	Levovil	25	21.2719	1.75783
2014_WD	Levovil	26	21.1797	1.74984
2014_WD	Levovil	26	9.38296	0.775209
2014_WD	Levovil	27	16.5221	1.36484
2014_WD	Levovil	27	22.098	1.82545
2014_WD	Levovil	27	9.23488	0.762866
2014_WD	Levovil	28	10.345	0.854486
2014_WD	Levovil	28	17.4284	1.43957
2014_WD	Levovil	28	11.2589	0.929975
2014_WD	Levovil	28	14.5142	1.19885
2014_WD	Levovil	28	12.6732	1.04679
2014_WD	Levovil	28	31.4539	2.59805
2014_WD	Levovil	29	18.9317	1.56363
2014_WD	Levovil	29	18.7852	1.55153
2014_WD	Levovil	29	26.475	2.18665
2014_WD	Levovil	29	16.9639	1.4011
2014_WD	Levovil	29	41.5914	3.43517
2014_WD	Levovil	30	14.5262	1.19971
2014_WD	Levovil	30	29.7731	2.45894
2014_WD	Levovil	30	17.7893	1.46921
2014_WD	Levovil	30	37.3468	3.08445
2014_WD	Levovil	30	15.2759	1.26163
2014_WD	Levovil	31	25.9766	2.14532
2014_WD	Levovil	31	15.1484	1.25106
2014_WD	Levovil	31	34.0007	2.808
2014_WD	Levovil	32	17.2094	1.42123
2014_WD	Levovil	32	25.1584	2.0777
2014_WD	Levovil	32	17.4472	1.44088
2014_WD	Levovil	32	44.9592	3.71295
2014_WD	Levovil	33	16.15	1.33372
2014_WD	Levovil	33	27.8768	2.30217
2014_WD	Levovil	33	32.4682	2.68133
2014_WD	Levovil	33	21.9549	1.81311
2014_WD	Levovil	33	35.4871	2.93065
2014_WD	Levovil	33	25.2419	2.08457
2014_WD	Levovil	33	55.4512	4.57935
2014_WD	Levovil	34	19.8767	1.64147
2014_WD	Levovil	34	23.5534	1.9451
2014_WD	Levovil	34	25.1484	2.07682
2014_WD	Levovil	34	40.3107	3.32896
2014_WD	Levovil	34	20.4266	1.68688
2014_WD	Levovil	35	19.01	1.56988
2014_WD	Levovil	35	33.82	2.79292
2014_WD	Levovil	35	32.8251	2.71076
2014_WD	Levovil	35	30.2516	2.49824
2014_WD	Levovil	35	22.5324	1.86077
2014_WD	Levovil	35	39.3238	3.24743
2014_WD	Levovil	36	16.09	1.32874
2014_WD	Levovil	36	29.57	2.44194
2014_WD	Levovil	36	25.2987	2.08921
2014_WD	Levovil	36	35.9987	2.97283
2014_WD	Levovil	36	28.4605	2.35032
2014_WD	Levovil	36	49.8582	4.11737
2014_WD	Levovil	37	36.139	2.98441
2014_WD	Levovil	37	31.1567	2.57296
2014_WD	Levovil	37	34.9373	2.88517
2014_WD	Levovil	37	25.481	2.10425
2014_WD	Levovil	37	43.6365	3.60355
2014_WD	Levovil	37	39.6314	3.27281
2014_WD	Levovil	38	26.1679	2.16097
2014_WD	Levovil	38	29.2115	2.41232
2014_WD	Levovil	38	33.504	2.7668
2014_WD	Levovil	38	52.9048	4.36894
2014_WD	Levovil	38	28.6422	2.36531
2014_WD	Levovil	39	37.7034	3.11358
2014_WD	Levovil	39	32.9656	2.72233
2014_WD	Levovil	39	32.4984	2.68374
2014_WD	Levovil	39	49.9442	4.12444
2014_WD	Levovil	40	27.0672	2.23523
2014_WD	Levovil	40	40.0912	3.31076
2014_WD	Levovil	40	30.5833	2.52559
2014_WD	Levovil	41	44.9384	3.71105
2014_WD	Levovil	41	38.7481	3.19984
2014_WD	Levovil	41	39.8003	3.28674
2014_WD	Levovil	41	49.2533	4.06737
2014_WD	Levovil	41	47.4923	3.92195
2014_WD	Levovil	42	37.7025	3.1135
2014_WD	Levovil	42	36.1156	2.98245
2014_WD	Levovil	42	47.4659	3.91976
2014_WD	Levovil	42	61.9803	5.11838
2014_WD	Levovil	42	34.4184	2.8423
2014_WD	Levovil	43	42.3199	3.4948
2014_WD	Levovil	43	42.2579	3.48968
2014_WD	Levovil	43	34.3191	2.8341
2014_WD	Levovil	43	55.5123	4.58424
2014_WD	Levovil	44	36.8837	3.04588
2014_WD	Levovil	44	49.5552	4.0923
2014_WD	Levovil	44	30.8249	2.54554
2014_WD	Levovil	45	58.36	4.8194
2014_WD	Levovil	45	41.5468	3.43096
2014_WD	Levovil	45	49.7344	4.1071
2014_WD	Levovil	45	42.0851	3.47541
2014_WD	Levovil	45	47.7311	3.94166
2014_WD	Levovil	45	58.8701	4.86153
2014_WD	Levovil	46	46.72	3.85817
2014_WD	Levovil	46	40.5107	3.34539
2014_WD	Levovil	46	40.271	3.3256
2014_WD	Levovil	46	50.3005	4.15385
2014_WD	Levovil	46	61.738	5.09836
2014_WD	Levovil	47	50.1289	4.13967
2014_WD	Levovil	47	50.0236	4.13098
2014_WD	Levovil	47	38.7622	3.20101
2014_WD	Levovil	47	57.8569	4.77786
2014_WD	Levovil	47	40.9623	3.38269
2014_WD	Levovil	48	52.89	4.36769
2014_WD	Levovil	48	24.16	1.99515
2014_WD	Levovil	49	50.5784	4.1768
2014_WD	Levovil	49	42.3169	3.49455
2014_WD	Levovil	49	47.3644	3.91138
2014_WD	Levovil	49	61.7856	5.10229
2014_WD	Levovil	49	45.3643	3.74621
2014_WD	Levovil	49	52.3513	4.3232
2014_WD	Levovil	50	52.4406	4.33058
2014_WD	Levovil	50	39.279	3.24368
2014_WD	Levovil	50	43.9457	3.62906
2014_WD	Levovil	51	55.0471	4.54582
2014_WD	Levovil	51	55.6011	4.59157
2014_WD	Levovil	51	60.8756	5.02714
2014_WD	Levovil	51	66.244	5.47047
2014_WD	Levovil	52	37.2408	3.07537
2014_WD	Levovil	52	58.4495	4.82679
2014_WD	Levovil	53	30.6229	2.52886
2014_WD	Levovil	53	50.4174	4.1635
2014_WD	Levovil	54	40.625	3.35484
2014_WD	Levovil	54	47.4064	3.91485
2014_WD	Levovil	54	62.1298	5.13072
2014_WD	Levovil	55	46.7178	3.85798
2014_WD	Levovil	56	61.72	5.09687
2014_WD	Levovil	56	58.9402	4.86731
2014_WD	Levovil	56	64.0015	5.28528
2014_WD	Levovil	58	49.5288	4.09012
2014_WD	Levovil	62	26.4	2.18013
2014_WD	Levovil	62	75.46	6.23153
2014_WD	Levovil	63	29.92	2.47081
2014_WD	Levovil	63	70.47	5.81945
2014_WD	Levovil	64	74.33	6.13821
2014_WD	Levovil	64	20.4	1.68464
2014_WD	Levovil	64	75.18	6.20841

## Sheet: Supplemental_Table_S2_SS&ST
Treatment	Genotype	DAA	ST (g/100gDW)	SS (g/100gDW)	STC (g/100gFW)	SSC (g/100gFW)
2003	Cervil	5	10.788	5.63	1.696	0.885
2003	Cervil	6	9.696	2.765	1.382	0.394
2003	Cervil	6	11.112	3.677	1.583	0.524
2003	Cervil	6	16.872	5.933	2.404	0.845
2003	Cervil	7	11.425	11.903	1.562	1.628
2003	Cervil	7	13.552	13.22	1.787	1.743
2003	Cervil	9	23.816	17.477	2.824	2.072
2003	Cervil	9	12.293	14.768	1.458	1.751
2003	Cervil	10	25.699	13.921	2.944	1.595
2003	Cervil	10	12.302	14.246	1.409	1.632
2003	Cervil	11	30.102	12.79	3.361	1.428
2003	Cervil	11	24.831	8.86	2.772	0.989
2003	Cervil	12	23.564	12.251	2.581	1.342
2003	Cervil	12	18.914	10.823	2.072	1.185
2003	Cervil	13	34.91	12.662	3.77	1.368
2003	Cervil	13	35.884	12.619	3.876	1.363
2003	Cervil	13	32.811	11.691	3.544	1.263
2003	Cervil	13	30.932	10.647	3.341	1.15
2003	Cervil	14	31.525	13.158	3.37	1.407
2003	Cervil	19	28.074	15.497	2.936	1.621
2003	Cervil	19	24.328	17.209	2.545	1.8
2003	Cervil	19	32.314	14.084	3.38	1.473
2003	Cervil	20	32	14.517	3.342	1.516
2003	Cervil	20	31.418	20.901	3.281	2.183
2003	Cervil	21	40.451	21.45	4.22	2.238
2003	Cervil	21	43.828	15.876	4.572	1.656
2003	Cervil	31	21.552	16.91	2.242	1.759
2003	Cervil	31	16.379	17.32	1.704	1.802
2003	Cervil	31	20.69	20.2	2.152	2.101
2003	Cervil	31	18.966	16.74	1.973	1.742
2003	Cervil	35	18.843	16.203	1.96	1.685
2003	Cervil	36	20.878	20.161	2.172	2.097
2003	Cervil	36	12.887	19.311	1.341	2.009
2003	Cervil	36	12.282	16.288	1.278	1.694
2003	Cervil	36	16.762	16.871	1.744	1.755
2003	Cervil	36	14.299	15.389	1.487	1.601
2003	Cervil	37	24.718	26.28	2.571	2.734
2003	Cervil	37	18.855	28.001	1.961	2.913
2003	Cervil	37	18.394	23.526	1.913	2.447
2003	Cervil	37	11.976	20.054	1.246	2.086
2003	Cervil	37	14.486	17.383	1.507	1.808
2003	Cervil	38	9.24	20.722	0.961	2.156
2003	Cervil	39	10.638	32.606	1.107	3.392
2003	Cervil	39	11.148	26.581	1.16	2.765
2003	Cervil	39	16.693	41.109	1.736	4.276
2003	Cervil	39	7.657	27.06	0.797	2.815
2003	Cervil	40	13.73	45.552	1.428	4.738
2003	Cervil	40	8.044	41.168	0.837	4.282
2003	Cervil	40	16.317	38.542	1.697	4.009
2003	Cervil	40	12.599	33.82	1.311	3.518
2003	Cervil	40	12.509	33.565	1.301	3.492
2003	Cervil	40	7.23	23.455	0.752	2.44
2003	Cervil	40	4.902	30.124	0.51	3.134
2003	Cervil	41	7.513	30.694	0.782	3.193
2003	Cervil	41	5.207	33.014	0.542	3.434
2003	Cervil	41	5.344	31.931	0.556	3.321
2003	Cervil	41	5.608	27.339	0.583	2.844
2003	Cervil	41	5.298	26.751	0.551	2.783
2003	Cervil	41	3.29	30.047	0.342	3.126
2003	Cervil	41	9.013	25.823	0.938	2.686
2003	Cervil	41	5.55	26.731	0.577	2.781
2003	Cervil	42	4.415	34.625	0.459	3.602
2003	Cervil	42	3.315	25.572	0.345	2.66
2003	Cervil	43	2.571	41.482	0.267	4.315
2003	Cervil	43	7.574	43.673	0.788	4.543
2003	Cervil	43	2.324	31.898	0.242	3.318
2003	Cervil	43	6.088	31.361	0.633	3.262
2003	Cervil	43	3.82	32.687	0.397	3.4
2003	Cervil	43	3.344	27.147	0.348	2.824
2003	Cervil	43	3.318	28.923	0.345	3.009
2003	Cervil	43	3.244	27.486	0.337	2.859
2003	Cervil	43	6.228	23.883	0.648	2.484
2003	Cervil	43	4.859	32.785	0.505	3.41
2003	Cervil	44	8.263	44.006	0.859	4.578
2003	Cervil	44	1.473	30.92	0.153	3.216
2003	Cervil	45	2.28	39.972	0.237	4.158
2007_HL	Cervil	9	20.869	10.516	2.282	1.15
2007_HL	Cervil	9	21.317	10.837	2.395	1.218
2007_HL	Cervil	12	28.284	12.393	3.269	1.432
2007_HL	Cervil	12	30.156	10.435	3.36	1.163
2007_HL	Cervil	15	27.597	9.96	3.504	1.265
2007_HL	Cervil	15	27.304	10.36	3.474	1.318
2007_HL	Cervil	18	28.73	11.127	3.51	1.359
2007_HL	Cervil	18	26.088	12.814	2.775	1.363
2007_HL	Cervil	21	30.802	13.26	3.397	1.462
2007_HL	Cervil	21	29.33	13.834	3.208	1.513
2007_HL	Cervil	24	29.974	15.268	3.564	1.816
2007_HL	Cervil	25	26.92	13.36	3.075	1.526
2007_HL	Cervil	28	31.056	15.241	3.661	1.797
2007_HL	Cervil	28	29.59	15.059	3.353	1.706
2007_HL	Cervil	31	26.288	14.811	3.258	1.835
2007_HL	Cervil	32	26.697	11.172	3.083	1.29
2007_HL	Cervil	35	23.913	15.411	2.805	1.807
2007_HL	Cervil	35	21.923	13.486	2.503	1.54
2007_HL	Cervil	38	21.909	15.414	2.477	1.742
2007_HL	Cervil	43	9.524	21.867	1.117	2.565
2007_HL	Cervil	43	8.713	23.562	0.969	2.62
2007_HL	Cervil	46	9.871	28.391	1.25	3.594
2007_HL	Cervil	46	4.185	20.534	0.46	2.256
2007_HL	Cervil	49	4.376	36.945	0.512	4.324
2007_HL	Cervil	49	2.583	36.724	0.312	4.438
2007_HL	Cervil	52	3.516	39.01	0.439	4.874
2007_HL	Cervil	54	2.361	36.307	0.325	4.992
2007_HL	Cervil	57	2.106	35.213	0.312	5.226
2007_HL	Cervil	57	2.232	38.275	0.32	5.493
2007_HL	Cervil	60	1.372	40.909	0.206	6.129
2007_HL	Cervil	6	16.142	6.056	1.904	0.714
2007_HL	Cervil	9	12.184	8.135	1.418	0.947
2007_HL	Cervil	12	30.852	9.91	3.878	1.246
2007_HL	Cervil	12	32.037	9.782	3.72	1.136
2007_HL	Cervil	12	30.984	10.701	3.681	1.271
2007_HL	Cervil	15	34.31	12.066	3.986	1.402
2007_HL	Cervil	15	31.036	11.502	3.41	1.264
2007_HL	Cervil	18	30.927	13.459	3.414	1.486
2007_HL	Cervil	18	31.289	12.061	3.692	1.423
2007_HL	Cervil	22	28.073	12.452	3.257	1.444
2007_HL	Cervil	22	29.654	12.877	3.46	1.503
2007_HL	Cervil	25	30.756	8.85	3.649	1.05
2007_HL	Cervil	25	27.568	12.665	3.217	1.478
2007_HL	Cervil	29	22.293	14.691	2.509	1.654
2007_HL	Cervil	29	19.286	13.447	2.147	1.497
2007_HL	Cervil	32	23.423	13.207	2.753	1.552
2007_HL	Cervil	32	21.743	15.211	2.648	1.852
2007_HL	Cervil	37	19.48	11.159	2.085	1.195
2007_HL	Cervil	37	18.13	12.062	2.04	1.357
2007_HL	Cervil	40	15.377	18.014	1.778	2.083
2007_HL	Cervil	43	17.948	14.376	1.862	1.491
2007_HL	Cervil	43	15.572	12.567	1.597	1.289
2007_HL	Cervil	46	9.932	21.586	1.119	2.433
2007_HL	Cervil	46	11.259	22.32	1.348	2.672
2007_HL	Cervil	51	3.425	30.582	0.383	3.422
2007_HL	Cervil	51	3.443	27.767	0.359	2.895
2007_HL	Cervil	54	2.694	36.256	0.312	4.204
2007_HL	Cervil	54	2.529	33.574	0.317	4.211
2007_HL	Cervil	58	1.596	33.753	0.19	4.027
2007_HL	Cervil	58	1.228	35.538	0.17	4.906
2007_HL	Cervil	58	1.318	33.557	0.165	4.202
2007_HL	Cervil	58	1.497	32.236	0.165	3.559
2007_HL	Cervil	9	20.726	7.765	2.505	0.939
2007_HL	Cervil	6	14.536	4.955	1.871	0.638
2007_HL	Cervil	15	30.55	11.168	3.62	1.323
2007_HL	Cervil	22	30.873	12.401	3.558	1.429
2007_HL	Cervil	29	25.415	13.936	3.05	1.672
2007_HL	Cervil	37	21.569	14.792	2.443	1.676
2007_HL	Cervil	43	18.212	17.029	2.089	1.954
2007_HL	Cervil	51	2.39	37.27	0.298	4.644
2007_HL	Cervil	58	1.853	38.055	0.255	5.24
2007_HL	Cervil	58	1.84	35.767	0.237	4.6
2007_LL	Cervil	9	23.593	9.235	2.738	1.072
2007_LL	Cervil	9	23.512	9.706	2.829	1.168
2007_LL	Cervil	12	24.277	11.169	2.883	1.327
2007_LL	Cervil	12	29.234	7.785	3.689	0.982
2007_LL	Cervil	15	31.055	12.075	3.692	1.436
2007_LL	Cervil	15	22.064	11.275	2.604	1.331
2007_LL	Cervil	18	31.816	13.198	4.055	1.682
2007_LL	Cervil	18	29.668	11.146	3.636	1.366
2007_LL	Cervil	18	30.166	11.139	3.626	1.339
2007_LL	Cervil	21	33.866	12.418	4.121	1.511
2007_LL	Cervil	21	31.328	12.164	3.792	1.472
2007_LL	Cervil	24	25.679	14.291	3.067	1.707
2007_LL	Cervil	25	25.613	12.771	3.014	1.503
2007_LL	Cervil	25	30.317	13.106	3.766	1.628
2007_LL	Cervil	28	24.19	13.722	2.948	1.672
2007_LL	Cervil	28	27.471	13.36	3.265	1.588
2007_LL	Cervil	31	28.085	14.849	3.389	1.792
2007_LL	Cervil	32	26.436	12.641	3.195	1.528
2007_LL	Cervil	32	25.142	12.089	3.05	1.467
2007_LL	Cervil	35	26.205	15.52	3.275	1.939
2007_LL	Cervil	35	25.599	15.146	3.255	1.926
2007_LL	Cervil	38	24.496	18.69	3.112	2.374
2007_LL	Cervil	40	16.564	16.148	1.959	1.91
2007_LL	Cervil	40	15.403	17.681	1.891	2.171
2007_LL	Cervil	43	11.51	25.329	1.429	3.144
2007_LL	Cervil	43	14.273	26.441	1.789	3.315
2007_LL	Cervil	46	7.899	30.298	1.026	3.934
2007_LL	Cervil	46	4.712	32.127	0.594	4.051
2007_LL	Cervil	46	5.053	30.326	0.632	3.791
2007_LL	Cervil	49	3.505	36.969	0.471	4.964
2007_LL	Cervil	49	3.617	36.211	0.485	4.857
2007_LL	Cervil	52	3.496	37.819	0.496	5.367
2007_LL	Cervil	54	3.001	31.151	0.439	4.559
2007_LL	Cervil	54	3.022	34.918	0.443	5.121
2007_LL	Cervil	57	2.511	39.46	0.387	6.081
2007_LL	Cervil	57	1.833	39.959	0.319	6.949
2007_LL	Cervil	60	1.747	40.343	0.265	6.121
2007_LL	Cervil	6	13.372	4.59	1.765	0.606
2007_LL	Cervil	9	22.578	7.462	2.736	0.904
2007_LL	Cervil	12	30.725	9.004	3.738	1.095
2007_LL	Cervil	12	36.232	8.651	4.467	1.067
2007_LL	Cervil	12	39.055	8.981	4.847	1.115
2007_LL	Cervil	15	32.353	9.007	3.978	1.108
2007_LL	Cervil	15	33.819	9.355	4.128	1.142
2007_LL	Cervil	18	27.447	11.395	3.384	1.405
2007_LL	Cervil	18	29.741	11.85	3.579	1.426
2007_LL	Cervil	22	27.864	11.232	3.434	1.384
2007_LL	Cervil	22	29.498	11.16	3.647	1.38
2007_LL	Cervil	25	24.13	13.32	2.936	1.621
2007_LL	Cervil	25	22.742	13.782	2.73	1.654
2007_LL	Cervil	29	28.694	14.17	3.512	1.734
2007_LL	Cervil	29	29.891	11.582	3.676	1.424
2007_LL	Cervil	32	26.595	13.803	3.301	1.713
2007_LL	Cervil	32	26.776	13.897	3.267	1.695
2007_LL	Cervil	37	19.972	21.557	2.32	2.504
2007_LL	Cervil	37	23.704	15.988	2.864	1.932
2007_LL	Cervil	40	16.7	19.075	2.059	2.352
2007_LL	Cervil	40	17.524	14.869	2.117	1.797
2007_LL	Cervil	43	15.401	22.024	1.905	2.724
2007_LL	Cervil	43	17.222	19.64	2.178	2.483
2007_LL	Cervil	46	6.608	34.813	0.822	4.328
2007_LL	Cervil	46	5.526	33.874	0.74	4.535
2007_LL	Cervil	51	3.174	37.673	0.417	4.952
2007_LL	Cervil	51	3.637	38.139	0.466	4.887
2007_LL	Cervil	54	2.449	40.457	0.343	5.666
2007_LL	Cervil	54	2.366	39.428	0.338	5.638
2007_LL	Cervil	58	1.883	41.028	0.33	7.181
2007_LL	Cervil	58	2.171	37.297	0.345	5.926
2007_LL	Cervil	58	2.314	39.304	0.342	5.802
2007_LL	Cervil	58	2.562	39.899	0.385	5.993
2007_LL	Cervil	6	14.423	5.291	1.905	0.699
2007_LL	Cervil	6	15.182	5.63	2.026	0.751
2007_LL	Cervil	9	24.942	7.988	3.238	1.037
2007_LL	Cervil	15	35.908	10.507	4.45	1.302
2007_LL	Cervil	22	33.365	11.466	4.199	1.443
2007_LL	Cervil	29	26.263	12.776	3.303	1.607
2007_LL	Cervil	37	20.26	16.545	2.488	2.031
2007_LL	Cervil	43	13.57	28.49	1.711	3.593
2007_LL	Cervil	51	3.442	39.017	0.47	5.332
2007_LL	Cervil	58	2.481	41.925	0.388	6.561
2007_LL	Cervil	58	2.078	38.772	0.301	5.61
2014_WW	Cervil	11	21.7953	9.73095	2.58349	1.15345
2014_WW	Cervil	11	28.1179	9.25846	3.33293	1.09744
2014_WW	Cervil	11	24.5702	8.75606	2.9124	1.03789
2014_WW	Cervil	13	15.49	11.8567	1.83604	1.40538
2014_WW	Cervil	13	23.6319	12.7661	2.8011	1.51317
2014_WW	Cervil	14	23.0848	11.6861	2.73625	1.38516
2014_WW	Cervil	22	15.8845	16.6507	1.88279	1.97361
2014_WW	Cervil	22	20.1044	16.1899	2.38298	1.91899
2014_WW	Cervil	22	17.586	14.6191	2.08448	1.7328
2014_WW	Cervil	22	22.627	12.4242	2.68198	1.47265
2014_WW	Cervil	22	27.7174	13.0137	3.28535	1.54251
2014_WW	Cervil	22	18.1738	13.589	2.15414	1.61071
2014_WW	Cervil	22	25.3449	13.4843	3.00414	1.5983
2014_WW	Cervil	22	25.1587	13.3456	2.98206	1.58186
2014_WW	Cervil	23	18.83	10.8494	2.23193	1.28598
2014_WW	Cervil	30	13.9398	13.8248	1.65229	1.63866
2014_WW	Cervil	30	13.3615	16.2656	1.58375	1.92796
2014_WW	Cervil	31	12.9457	16.3574	1.53445	1.93885
2014_WW	Cervil	31	12.2345	15.3438	1.45016	1.8187
2014_WW	Cervil	31	14.809	11.5542	1.75532	1.36952
2014_WW	Cervil	32	18.256	14.0873	2.16389	1.66977
2014_WW	Cervil	33	11.3949	13.8967	1.35064	1.64718
2014_WW	Cervil	34	13.0097	16.1095	1.54204	1.90946
2014_WW	Cervil	34	19.0004	13.7223	2.25213	1.6265
2014_WW	Cervil	37	14.515	12.5569	1.72046	1.48837
2014_WW	Cervil	37	14.5336	13.839	1.72268	1.64034
2014_WW	Cervil	37	13.686	14.3701	1.62221	1.70329
2014_WW	Cervil	37	10.2564	11.1254	1.2157	1.3187
2014_WW	Cervil	37	13.2883	15.3742	1.57507	1.82231
2014_WW	Cervil	38	8.11517	20.6512	0.961894	2.4478
2014_WW	Cervil	38	10.0685	16.9293	1.19343	2.00663
2014_WW	Cervil	38	11.9287	14.3123	1.41391	1.69644
2014_WW	Cervil	39	3.98033	23.8983	0.47179	2.83267
2014_WW	Cervil	39	3.59332	19.206	0.425917	2.2765
2014_WW	Cervil	39	10.3048	13.1417	1.22144	1.55769
2014_WW	Cervil	41	1.83123	36.3969	0.217056	4.31413
2014_WW	Cervil	42	2.54318	40.0451	0.301444	4.74655
2014_WW	Cervil	42	2.333	31.9862	0.276531	3.79133
2014_WW	Cervil	42	3.15296	32.7808	0.373721	3.88551
2014_WW	Cervil	43	3.62442	36.0958	0.429603	4.27845
2014_WW	Cervil	43	1.97349	34.2346	0.233919	4.05783
2014_WW	Cervil	43	2.91065	31.4507	0.345	3.72786
2014_WW	Cervil	44	3.39237	35.5401	0.402099	4.21258
2014_WW	Cervil	44	1.31632	31.4162	0.156023	3.72378
2014_WW	Cervil	44	2.75303	31.0918	0.326318	3.68532
2014_WW	Cervil	44	3.02428	34.8176	0.358469	4.12694
2014_WW	Cervil	44	2.26954	31.5295	0.269009	3.7372
2014_WW	Cervil	45	1.71887	29.645	0.203739	3.51383
2014_WW	Cervil	46	1.82272	29.571	0.216047	3.50506
2014_WD	Cervil	12	21.9171	10.5604	2.62925	1.26685
2014_WD	Cervil	12	19.0188	9.24969	2.28155	1.10962
2014_WD	Cervil	14	22.6546	10.3696	2.71602	1.24319
2014_WD	Cervil	15	20.3602	12.6622	2.44071	1.5179
2014_WD	Cervil	19	17.6376	11.2668	2.11416	1.35052
2014_WD	Cervil	21	23.0768	12.748	2.76613	1.52806
2014_WD	Cervil	21	20.3542	11.2388	2.43978	1.34715
2014_WD	Cervil	22	22.3053	10.9961	2.67365	1.31807
2014_WD	Cervil	22	21.5821	11.4017	2.58696	1.36667
2014_WD	Cervil	22	21.7476	13.3309	2.60681	1.59792
2014_WD	Cervil	23	13.9702	12.6135	1.67456	1.51194
2014_WD	Cervil	24	26.6587	14.3636	3.19548	1.72171
2014_WD	Cervil	24	19.4673	11.6745	2.33347	1.39938
2014_WD	Cervil	30	12.1797	14.0452	1.45993	1.68355
2014_WD	Cervil	31	12.4622	12.9383	1.4938	1.55087
2014_WD	Cervil	31	10.9526	13.6102	1.31285	1.6314
2014_WD	Cervil	32	13.5895	12.0242	1.62892	1.4413
2014_WD	Cervil	33	10.9565	16.1181	1.31332	1.93201
2014_WD	Cervil	33	16.294	12.8114	1.9531	1.53566
2014_WD	Cervil	34	11.5453	11.5579	1.38389	1.3854
2014_WD	Cervil	35	12.9217	10.6793	1.54888	1.28009
2014_WD	Cervil	35	20.3233	12.5799	2.43608	1.50791
2014_WD	Cervil	39	2.98021	36.0977	0.357226	4.32689
2014_WD	Cervil	39	10.3315	12.7095	1.2384	1.52343
2014_WD	Cervil	39	7.59862	17.483	0.910818	2.09563
2014_WD	Cervil	42	2.26117	34.3671	0.271037	4.11946
2014_WD	Cervil	42	2.79441	31.9934	0.334956	3.83493
2014_WD	Cervil	43	2.47849	30.6243	0.297087	3.67082
2014_WD	Cervil	43	2.12563	27.4744	0.254791	3.29325
2014_WD	Cervil	44	1.25799	32.5075	0.150791	3.89655
2014_WD	Cervil	44	2.70765	30.5713	0.324555	3.66447
2014_WD	Cervil	46	1.82715	29.4687	0.219013	3.5323
2003	Levovil	5	4.939	7.133	0.662	0.956
2003	Levovil	7	7.657	13.912	0.838	1.523
2003	Levovil	8	4.185	11.592	0.418	1.158
2003	Levovil	8	3.333	11.936	0.333	1.192
2003	Levovil	9	9.619	19.29	0.883	1.771
2003	Levovil	9	13.421	16.811	1.232	1.543
2003	Levovil	10	11.023	16.117	0.936	1.368
2003	Levovil	11	10.408	17.062	0.823	1.349
2003	Levovil	11	9.329	17.101	0.738	1.352
2003	Levovil	11	15.642	23.665	1.237	1.871
2003	Levovil	12	16.234	13.301	1.203	0.986
2003	Levovil	12	10.949	21.844	0.811	1.619
2003	Levovil	12	14.366	21.74	1.065	1.611
2003	Levovil	12	11.896	20.107	0.882	1.49
2003	Levovil	13	13.235	20.352	0.925	1.423
2003	Levovil	13	11.312	22.682	0.791	1.586
2003	Levovil	13	18.935	20.986	1.324	1.467
2003	Levovil	13	16.829	24.078	1.176	1.683
2003	Levovil	14	10.169	26.812	0.675	1.779
2003	Levovil	15	9.034	22.549	0.572	1.427
2003	Levovil	15	11.333	26.776	0.717	1.695
2003	Levovil	16	12.922	30.307	0.785	1.841
2003	Levovil	16	16.368	20.719	0.994	1.258
2003	Levovil	17	15.96	26.9	0.935	1.575
2003	Levovil	17	12.556	28.547	0.735	1.672
2003	Levovil	17	12.506	25.181	0.732	1.475
2003	Levovil	17	18.237	23.63	1.068	1.384
2003	Levovil	18	18.952	21.518	1.075	1.22
2003	Levovil	18	10.86	28.118	0.615	1.592
2003	Levovil	18	12.05	23.204	0.683	1.316
2003	Levovil	18	7.825	19.859	0.444	1.126
2003	Levovil	18	10.099	19.766	0.573	1.121
2003	Levovil	18	8.267	24.821	0.469	1.408
2003	Levovil	19	11.745	23.138	0.648	1.276
2003	Levovil	19	12.447	31.535	0.686	1.739
2003	Levovil	19	12.241	25.626	0.675	1.413
2003	Levovil	19	14.802	37.342	0.816	2.059
2003	Levovil	19	11.699	35.381	0.645	1.951
2003	Levovil	19	18.518	27.993	1.021	1.544
2003	Levovil	19	12.42	26.878	0.685	1.482
2003	Levovil	20	11.113	24.539	0.598	1.32
2003	Levovil	20	6.87	26.361	0.37	1.418
2003	Levovil	20	10.376	31.96	0.558	1.72
2003	Levovil	21	9.86	20.329	0.519	1.071
2003	Levovil	21	9.773	40.567	0.515	2.137
2003	Levovil	22	6.511	30.838	0.337	1.595
2003	Levovil	22	11.093	40.552	0.574	2.097
2003	Levovil	22	13.889	25.919	0.718	1.341
2003	Levovil	23	7.415	24.036	0.377	1.224
2003	Levovil	23	7.941	27.483	0.404	1.399
2003	Levovil	24	9.674	24.856	0.486	1.248
2003	Levovil	24	7.994	24.581	0.401	1.234
2003	Levovil	25	10.751	23.67	0.534	1.175
2003	Levovil	25	7.954	30.153	0.395	1.497
2003	Levovil	25	8.545	32.333	0.424	1.605
2003	Levovil	26	7.622	24.269	0.374	1.192
2003	Levovil	26	9.597	19.496	0.472	0.958
2003	Levovil	27	9.091	31	0.443	1.51
2003	Levovil	27	6.109	21.586	0.298	1.052
2003	Levovil	27	10.543	26.583	0.514	1.295
2003	Levovil	27	5.803	25.911	0.283	1.262
2003	Levovil	27	9.147	32.239	0.446	1.571
2003	Levovil	28	10.372	26.794	0.502	1.296
2003	Levovil	28	5.733	21.584	0.277	1.044
2003	Levovil	28	10.11	25.755	0.489	1.245
2003	Levovil	29	11.04	27.8	0.53	1.336
2003	Levovil	31	8.028	31.901	0.382	1.518
2003	Levovil	31	7.737	25.535	0.368	1.215
2003	Levovil	33	10.681	30.141	0.504	1.424
2003	Levovil	33	6.847	26.782	0.323	1.265
2003	Levovil	35	6.593	28.957	0.31	1.361
2003	Levovil	35	10.6	27.775	0.498	1.305
2003	Levovil	36	7.572	29.189	0.355	1.369
2003	Levovil	53	0.598	40.047	0.028	1.858
2003	Levovil	54	0.444	44.735	0.021	2.076
2003	Levovil	55	0.506	37.397	0.023	1.734
2003	Levovil	55	0.314	34.275	0.015	1.59
2003	Levovil	55	0.625	37.996	0.029	1.762
2003	Levovil	55	2.761	36.72	0.128	1.703
2003	Levovil	56	2.011	49.64	0.093	2.302
2003	Levovil	57	0.655	37.11	0.03	1.721
2003	Levovil	57	0.535	43.758	0.025	2.028
2003	Levovil	58	0.387	25.517	0.018	1.183
2003	Levovil	58	0.209	34.987	0.01	1.622
2003	Levovil	58	0.812	39.142	0.038	1.815
2003	Levovil	58	0.353	36.679	0.016	1.701
2003	Levovil	58	0.608	40.179	0.028	1.863
2003	Levovil	59	0.522	39.002	0.024	1.808
2003	Levovil	59	0.142	32.167	0.007	1.491
2003	Levovil	59	0.337	29.16	0.016	1.352
2003	Levovil	60	0.542	28.458	0.025	1.319
2003	Levovil	60	0.796	36.383	0.037	1.688
2003	Levovil	61	0.239	37.236	0.011	1.726
2003	Levovil	62	0.419	36.652	0.019	1.699
2007_HL	Levovil	12	14.592	19.289	1.083	1.432
2007_HL	Levovil	9	13.97	16.887	1.078	1.303
2007_HL	Levovil	9	16.493	18.656	1.239	1.402
2007_HL	Levovil	9	19.367	19.661	1.473	1.496
2007_HL	Levovil	18	21.288	22.366	1.478	1.553
2007_HL	Levovil	15	11.618	24.757	0.705	1.503
2007_HL	Levovil	15	13.595	23.083	0.854	1.449
2007_HL	Levovil	12	16.112	18	1.226	1.37
2007_HL	Levovil	24	12.205	28.032	0.752	1.728
2007_HL	Levovil	21	12.491	27.98	0.759	1.699
2007_HL	Levovil	21	14.022	27.919	0.898	1.788
2007_HL	Levovil	21	13.583	25.992	0.857	1.641
2007_HL	Levovil	18	10.742	25.567	0.649	1.545
2007_HL	Levovil	31	8.255	26.398	0.467	1.495
2007_HL	Levovil	38	6.929	23.831	0.378	1.3
2007_HL	Levovil	35	7.947	20.731	0.45	1.175
2007_HL	Levovil	35	7.511	24.106	0.403	1.292
2007_HL	Levovil	35	7.629	26.792	0.417	1.465
2007_HL	Levovil	43	6.32	21.972	0.348	1.21
2007_HL	Levovil	52	2.824	30.972	0.131	1.434
2007_HL	Levovil	49	6.681	21.996	0.351	1.156
2007_HL	Levovil	46	5.319	29.702	0.256	1.432
2007_HL	Levovil	57	0.792	30.987	0.041	1.585
2007_HL	Levovil	57	0.576	26.579	0.024	1.121
2007_HL	Levovil	57	2.935	29.233	0.138	1.377
2007_HL	Levovil	67	0.384	35.877	0.021	1.961
2007_HL	Levovil	64	0.344	32.274	0.015	1.44
2007_HL	Levovil	64	0.484	26.395	0.021	1.157
2007_HL	Levovil	67	0.374	31.692	0.018	1.492
2007_HL	Levovil	9	20.323	14.604	2.91	2.091
2007_HL	Levovil	15	19.341	18.523	1.422	1.361
2007_HL	Levovil	12	16.821	19.901	1.218	1.441
2007_HL	Levovil	12	14.926	16.71	1.156	1.295
2007_HL	Levovil	9	10.764	11.522	0.929	0.994
2007_HL	Levovil	9	12.048	12.33	1.023	1.047
2007_HL	Levovil	21	19.596	25.13	1.431	1.835
2007_HL	Levovil	18	16.777	24.576	1.103	1.616
2007_HL	Levovil	18	15.638	25.04	1.007	1.612
2007_HL	Levovil	15	12.957	19.242	0.915	1.359
2007_HL	Levovil	15	18.017	21.246	1.295	1.527
2007_HL	Levovil	12	12.16	16.384	0.969	1.306
2007_HL	Levovil	28	8.998	29.625	0.561	1.846
2007_HL	Levovil	25	11.514	25.824	0.744	1.669
2007_HL	Levovil	25	10.682	24.302	0.658	1.498
2007_HL	Levovil	22	9.988	24.533	0.609	1.496
2007_HL	Levovil	22	12.974	20.787	0.822	1.317
2007_HL	Levovil	35	7.513	30.515	0.417	1.694
2007_HL	Levovil	32	7.331	24.174	0.441	1.455
2007_HL	Levovil	32	10.291	26.19	0.606	1.542
2007_HL	Levovil	29	8.815	26.571	0.527	1.588
2007_HL	Levovil	29	11.136	26.998	0.675	1.637
2007_HL	Levovil	26	10.216	26.646	0.613	1.598
2007_HL	Levovil	40	7.466	24.975	0.418	1.397
2007_HL	Levovil	40	6.989	27.366	0.365	1.431
2007_HL	Levovil	37	7.48	26.293	0.412	1.449
2007_HL	Levovil	37	5.921	22.712	0.311	1.192
2007_HL	Levovil	49	5.19	29.261	0.255	1.438
2007_HL	Levovil	46	6.139	27.178	0.328	1.453
2007_HL	Levovil	46	8.676	27.745	0.465	1.486
2007_HL	Levovil	43	6.197	25.694	0.328	1.36
2007_HL	Levovil	43	7.269	27.834	0.372	1.426
2007_HL	Levovil	40	7.884	30.142	0.421	1.609
2007_HL	Levovil	54	6.192	24.673	0.321	1.277
2007_HL	Levovil	54	5.964	25.178	0.311	1.314
2007_HL	Levovil	51	6.118	23.771	0.327	1.269
2007_HL	Levovil	51	7.162	24.424	0.367	1.251
2007_HL	Levovil	61	3.359	22.558	0.174	1.168
2007_HL	Levovil	61	3.856	29.791	0.182	1.408
2007_HL	Levovil	58	2.358	25.984	0.112	1.235
2007_HL	Levovil	58	1.763	28.26	0.087	1.402
2007_HL	Levovil	67	0.522	36.016	0.029	1.993
2007_HL	Levovil	67	0.43	32.345	0.019	1.398
2007_HL	Levovil	64	0.724	30.239	0.036	1.505
2007_HL	Levovil	61	1.1	32.334	0.054	1.589
2007_LL	Levovil	9	18.237	16.426	1.516	1.365
2007_LL	Levovil	12	19.186	18.36	1.598	1.529
2007_LL	Levovil	15	22.373	19.401	1.771	1.536
2007_LL	Levovil	18	17.653	23.845	1.178	1.591
2007_LL	Levovil	21	14.286	25.139	0.945	1.662
2007_LL	Levovil	24	15.961	25	1.091	1.71
2007_LL	Levovil	31	10.148	25.633	0.607	1.534
2007_LL	Levovil	35	12.263	23.863	0.81	1.576
2007_LL	Levovil	38	8.105	26.827	0.487	1.613
2007_LL	Levovil	43	5.374	23.599	0.298	1.307
2007_LL	Levovil	49	5.545	24.415	0.3	1.32
2007_LL	Levovil	52	7.752	28.668	0.435	1.61
2007_LL	Levovil	67	0.272	30.709	0.013	1.44
2007_LL	Levovil	9	12.864	11.466	1.117	0.995
2007_LL	Levovil	15	22.612	22.331	1.719	1.698
2007_LL	Levovil	12	18.78	17.436	1.436	1.333
2007_LL	Levovil	12	18.968	16.629	1.469	1.288
2007_LL	Levovil	9	11.279	9.908	0.99	0.869
2007_LL	Levovil	21	12.929	29.476	0.869	1.982
2007_LL	Levovil	18	19.762	23.696	1.506	1.806
2007_LL	Levovil	18	16.248	24.615	1.083	1.641
2007_LL	Levovil	15	14.796	19.133	1.023	1.323
2007_LL	Levovil	28	17.881	26.197	1.281	1.877
2007_LL	Levovil	25	11.869	27.944	0.741	1.745
2007_LL	Levovil	25	11.773	27.018	0.719	1.65
2007_LL	Levovil	22	12.907	24.125	0.826	1.544
2007_LL	Levovil	35	17.372	25.726	1.234	1.827
2007_LL	Levovil	32	12.334	24.886	0.768	1.549
2007_LL	Levovil	32	12.638	24.316	0.828	1.593
2007_LL	Levovil	29	10.901	24.684	0.708	1.603
2007_LL	Levovil	43	9.408	26.586	0.605	1.709
2007_LL	Levovil	40	6.408	30.07	0.377	1.77
2007_LL	Levovil	40	9.761	25.59	0.594	1.558
2007_LL	Levovil	37	10.022	27.457	0.595	1.631
2007_LL	Levovil	46	12.914	27.154	0.777	1.634
2007_LL	Levovil	46	7.286	28.325	0.434	1.686
2007_LL	Levovil	43	6.322	28.911	0.352	1.609
2007_LL	Levovil	57	0.861	32.062	0.053	1.956
2007_LL	Levovil	54	3.564	26.901	0.21	1.585
2007_LL	Levovil	54	4.673	29.481	0.267	1.682
2007_LL	Levovil	51	5.517	32.58	0.306	1.804
2007_LL	Levovil	64	0.516	36.187	0.025	1.762
2007_LL	Levovil	61	0.762	30.947	0.039	1.602
2007_LL	Levovil	58	3.716	24.704	0.184	1.223
2007_LL	Levovil	67	0.426	33.681	0.023	1.791
2007_LL	Levovil	67	0.536	33.076	0.026	1.602
2007_LL	Levovil	64	0.574	33.008	0.028	1.628
2014_WW	Levovil	14	22.4351	12.1189	1.85788	1.00358
2014_WW	Levovil	14	22.591	16.6078	1.87079	1.37531
2014_WW	Levovil	22	23.6884	23.5557	1.55587	1.54715
2014_WW	Levovil	25	13.5487	24.5452	0.843148	1.52747
2014_WW	Levovil	26	11.6557	27.9136	0.714594	1.71134
2014_WW	Levovil	30	10.8346	28.4751	0.633529	1.66502
2014_WW	Levovil	31	10.3446	28.2027	0.599324	1.63395
2014_WW	Levovil	32	8.73864	28.3498	0.502069	1.62881
2014_WW	Levovil	35	11.071	21.0088	0.62313	1.18248
2014_WW	Levovil	35	10.2891	20.2484	0.579123	1.13968
2014_WW	Levovil	40	12.6171	24.4479	0.694083	1.34491
2014_WW	Levovil	43	12.2973	22.8745	0.670443	1.24711
2014_WW	Levovil	43	12.4419	20.059	0.678327	1.09361
2014_WW	Levovil	46	8.65858	27.0396	0.468984	1.46457
2014_WW	Levovil	48	8.46634	28.5143	0.457045	1.53931
2014_WW	Levovil	48	7.6491	19.9457	0.412927	1.07674
2014_WW	Levovil	49	3.14495	28.2937	0.169536	1.52523
2014_WW	Levovil	50	5.80788	28.7147	0.312688	1.54596
2014_WW	Levovil	50	0.690974	31.9466	0.037201	1.71996
2014_WW	Levovil	53	5.09976	31.2457	0.273713	1.67702
2014_WW	Levovil	55	2.30477	19.8926	0.123506	1.06599
2014_WW	Levovil	56	3.21411	31.56	0.17212	1.69008
2014_WW	Levovil	59	0.836947	37.0542	0.0447468	1.98108
2014_WW	Levovil	62	0.249098	35.4241	0.0133022	1.8917
2014_WW	Levovil	62	0.828803	35.7671	0.0442593	1.91001
2014_WW	Levovil	63	0.798785	41.0328	0.0426428	2.19052
2014_WW	Levovil	63	0.583701	40.986	0.0311607	2.18802
2014_WW	Levovil	64	0.476989	41.026	0.0254566	2.18954
2014_WW	Levovil	64	0.480339	44.6307	0.0256355	2.38192
2014_WW	Levovil	64	0.415256	33.2066	0.022162	1.77222
2014_WD	Levovil	22	31.0614	7.69044	2.5703	0.636376
2014_WD	Levovil	23	34.1289	11.0126	2.82235	0.91071
2014_WD	Levovil	24	35.6647	9.60967	2.94807	0.794344
2014_WD	Levovil	30	30.7911	13.2703	2.54301	1.09599
2014_WD	Levovil	30	38.3873	9.64375	3.17038	0.796471
2014_WD	Levovil	30	27.47	13.2696	2.26873	1.09592
2014_WD	Levovil	30	26.5349	15.971	2.1915	1.31903
2014_WD	Levovil	32	26.897	17.7138	2.22128	1.46289
2014_WD	Levovil	33	24.0885	12.8574	1.98931	1.06181
2014_WD	Levovil	42	19.635	15.827	1.62148	1.30701
2014_WD	Levovil	45	11.9298	18.0093	0.985171	1.48722
2014_WD	Levovil	45	17.7504	18.8458	1.46584	1.5563
2014_WD	Levovil	46	12.2434	23.4973	1.01107	1.94042
2014_WD	Levovil	48	11.1072	23.0101	0.917235	1.90019
2014_WD	Levovil	48	14.8327	22.2567	1.22489	1.83797
2014_WD	Levovil	50	17.051	22.1106	1.40808	1.8259
2014_WD	Levovil	53	19.5745	17.2898	1.61647	1.4278
2014_WD	Levovil	53	21.7247	19.0888	1.79403	1.57636
2014_WD	Levovil	54	17.9502	22.0365	1.48234	1.81979
2014_WD	Levovil	56	8.58414	18.7086	0.708883	1.54497
2014_WD	Levovil	61	0.529186	34.5761	0.0437005	2.85532
2014_WD	Levovil	62	2.05354	37.2612	0.169582	3.07705
2014_WD	Levovil	62	1.3273	31.6807	0.109609	2.61621
2014_WD	Levovil	63	1.3054	37.3721	0.1078	3.08621
2014_WD	Levovil	63	0.600387	36.3865	0.0495803	3.00482
2014_WD	Levovil	63	0.845355	27.767	0.0698099	2.29302
2014_WD	Levovil	64	0.900325	33.6412	0.0743494	2.77811
2014_WD	Levovil	64	0.551471	36.2284	0.0455408	2.99177
2014_WD	Levovil	64	0.654097	36.5124	0.0540157	3.01521

## Sheet: Supplemental_Table_S3_WC
Treatment	Genotype	DAA	WC (%)
2003	Cervil	5	84.0909
2003	Cervil	6	85.75
2003	Cervil	6	85.7778
2003	Cervil	6	85.7778
2003	Cervil	7	86.3333
2003	Cervil	7	86.808
2003	Cervil	9	88.1419
2003	Cervil	9	88.1503
2003	Cervil	10	88.5455
2003	Cervil	10	88.5498
2003	Cervil	11	88.8372
2003	Cervil	11	88.8444
2003	Cervil	12	89.0439
2003	Cervil	12	89.051
2003	Cervil	13	89.2
2003	Cervil	13	89.1957
2003	Cervil	13	89.2
2003	Cervil	13	89.2
2003	Cervil	14	89.3137
2003	Cervil	19	89.54
2003	Cervil	19	89.5401
2003	Cervil	19	89.5392
2003	Cervil	20	89.5571
2003	Cervil	20	89.5561
2003	Cervil	21	89.5679
2003	Cervil	21	89.5682
2003	Cervil	31	89.596
2003	Cervil	31	89.5958
2003	Cervil	31	89.5961
2003	Cervil	31	89.596
2003	Cervil	35	89.5968
2003	Cervil	36	89.5976
2003	Cervil	36	89.5982
2003	Cervil	36	89.5969
2003	Cervil	36	89.5978
2003	Cervil	36	89.5975
2003	Cervil	37	89.598
2003	Cervil	37	89.5981
2003	Cervil	37	89.5981
2003	Cervil	37	89.5976
2003	Cervil	37	89.5974
2003	Cervil	38	89.5974
2003	Cervil	39	89.5977
2003	Cervil	39	89.5981
2003	Cervil	39	89.597
2003	Cervil	39	89.5983
2003	Cervil	40	89.5981
2003	Cervil	40	89.5984
2003	Cervil	40	89.5975
2003	Cervil	40	89.598
2003	Cervil	40	89.5971
2003	Cervil	40	89.5973
2003	Cervil	40	89.5974
2003	Cervil	41	89.5975
2003	Cervil	41	89.5978
2003	Cervil	41	89.598
2003	Cervil	41	89.598
2003	Cervil	41	89.5972
2003	Cervil	41	89.5975
2003	Cervil	41	89.5983
2003	Cervil	41	89.5986
2003	Cervil	42	89.5972
2003	Cervil	42	89.598
2003	Cervil	43	89.5973
2003	Cervil	43	89.5985
2003	Cervil	43	89.5974
2003	Cervil	43	89.5973
2003	Cervil	43	89.5977
2003	Cervil	43	89.5978
2003	Cervil	43	89.598
2003	Cervil	43	89.5975
2003	Cervil	43	89.5984
2003	Cervil	43	89.5985
2003	Cervil	44	89.5985
2003	Cervil	44	89.5985
2003	Cervil	45	89.5974
2007_HL	Cervil	9	89.0646
2007_HL	Cervil	9	88.7692
2007_HL	Cervil	12	88.4439
2007_HL	Cervil	12	88.8535
2007_HL	Cervil	15	87.3038
2007_HL	Cervil	15	87.2776
2007_HL	Cervil	18	87.7827
2007_HL	Cervil	18	89.3621
2007_HL	Cervil	21	88.9724
2007_HL	Cervil	21	89.0616
2007_HL	Cervil	24	88.1087
2007_HL	Cervil	25	88.578
2007_HL	Cervil	28	88.2107
2007_HL	Cervil	28	88.6677
2007_HL	Cervil	31	87.6081
2007_HL	Cervil	32	88.4519
2007_HL	Cervil	35	88.2725
2007_HL	Cervil	35	88.581
2007_HL	Cervil	38	88.6952
2007_HL	Cervil	43	88.2705
2007_HL	Cervil	43	88.8811
2007_HL	Cervil	46	87.339
2007_HL	Cervil	46	89.0107
2007_HL	Cervil	49	88.2956
2007_HL	Cervil	49	87.9153
2007_HL	Cervil	52	87.5044
2007_HL	Cervil	54	86.2502
2007_HL	Cervil	57	85.1607
2007_HL	Cervil	57	85.6485
2007_HL	Cervil	60	85.0188
2007_HL	Cervil	6	88.2243
2007_HL	Cervil	9	88.3705
2007_HL	Cervil	12	87.429
2007_HL	Cervil	12	88.3841
2007_HL	Cervil	12	88.1198
2007_HL	Cervil	15	88.3846
2007_HL	Cervil	15	89.017
2007_HL	Cervil	18	88.9593
2007_HL	Cervil	18	88.2007
2007_HL	Cervil	22	88.4001
2007_HL	Cervil	22	88.3302
2007_HL	Cervil	25	88.1352
2007_HL	Cervil	25	88.331
2007_HL	Cervil	29	88.744
2007_HL	Cervil	29	88.8672
2007_HL	Cervil	32	88.2456
2007_HL	Cervil	32	87.8223
2007_HL	Cervil	37	89.2955
2007_HL	Cervil	37	88.7509
2007_HL	Cervil	40	88.4382
2007_HL	Cervil	43	89.6275
2007_HL	Cervil	43	89.7442
2007_HL	Cervil	46	88.7291
2007_HL	Cervil	46	88.0278
2007_HL	Cervil	51	88.8114
2007_HL	Cervil	51	89.574
2007_HL	Cervil	54	88.4046
2007_HL	Cervil	54	87.457
2007_HL	Cervil	58	88.0679
2007_HL	Cervil	58	86.1952
2007_HL	Cervil	58	87.4775
2007_HL	Cervil	58	88.9603
2007_HL	Cervil	9	87.9197
2007_HL	Cervil	6	87.1218
2007_HL	Cervil	15	88.1492
2007_HL	Cervil	22	88.4754
2007_HL	Cervil	29	88
2007_HL	Cervil	37	88.6722
2007_HL	Cervil	43	88.5275
2007_HL	Cervil	51	87.5387
2007_HL	Cervil	58	86.231
2007_HL	Cervil	58	87.1401
2007_LL	Cervil	9	88.3903
2007_LL	Cervil	9	87.9741
2007_LL	Cervil	12	88.1262
2007_LL	Cervil	12	87.3823
2007_LL	Cervil	15	88.1125
2007_LL	Cervil	15	88.1964
2007_LL	Cervil	18	87.2535
2007_LL	Cervil	18	87.747
2007_LL	Cervil	18	87.9811
2007_LL	Cervil	21	87.833
2007_LL	Cervil	21	87.8953
2007_LL	Cervil	24	88.0573
2007_LL	Cervil	25	88.2315
2007_LL	Cervil	25	87.5796
2007_LL	Cervil	28	87.814
2007_LL	Cervil	28	88.1148
2007_LL	Cervil	31	87.935
2007_LL	Cervil	32	87.9147
2007_LL	Cervil	32	87.8685
2007_LL	Cervil	35	87.5042
2007_LL	Cervil	35	87.2837
2007_LL	Cervil	38	87.2959
2007_LL	Cervil	40	88.1746
2007_LL	Cervil	40	87.724
2007_LL	Cervil	43	87.5885
2007_LL	Cervil	43	87.4636
2007_LL	Cervil	46	87.0165
2007_LL	Cervil	46	87.3912
2007_LL	Cervil	46	87.4993
2007_LL	Cervil	49	86.5726
2007_LL	Cervil	49	86.5866
2007_LL	Cervil	52	85.8081
2007_LL	Cervil	54	85.3663
2007_LL	Cervil	54	85.3352
2007_LL	Cervil	57	84.5887
2007_LL	Cervil	57	82.6102
2007_LL	Cervil	60	84.8277
2007_LL	Cervil	6	86.8182
2007_LL	Cervil	9	87.8869
2007_LL	Cervil	12	87.8333
2007_LL	Cervil	12	87.6694
2007_LL	Cervil	12	87.5871
2007_LL	Cervil	15	87.7049
2007_LL	Cervil	15	87.7936
2007_LL	Cervil	18	87.6717
2007_LL	Cervil	18	87.9669
2007_LL	Cervil	22	87.6741
2007_LL	Cervil	22	87.6364
2007_LL	Cervil	25	87.8311
2007_LL	Cervil	25	87.9963
2007_LL	Cervil	29	87.76
2007_LL	Cervil	29	87.7022
2007_LL	Cervil	32	87.5893
2007_LL	Cervil	32	87.801
2007_LL	Cervil	37	88.3824
2007_LL	Cervil	37	87.9187
2007_LL	Cervil	40	87.6724
2007_LL	Cervil	40	87.9165
2007_LL	Cervil	43	87.6342
2007_LL	Cervil	43	87.3555
2007_LL	Cervil	46	87.5673
2007_LL	Cervil	46	86.6114
2007_LL	Cervil	51	86.8541
2007_LL	Cervil	51	87.1849
2007_LL	Cervil	54	85.9947
2007_LL	Cervil	54	85.6994
2007_LL	Cervil	58	82.4958
2007_LL	Cervil	58	84.1126
2007_LL	Cervil	58	85.2374
2007_LL	Cervil	58	84.9794
2007_LL	Cervil	6	86.8065
2007_LL	Cervil	6	86.6584
2007_LL	Cervil	9	87.0148
2007_LL	Cervil	15	87.6106
2007_LL	Cervil	22	87.4154
2007_LL	Cervil	29	87.4233
2007_LL	Cervil	37	87.7214
2007_LL	Cervil	43	87.3895
2007_LL	Cervil	51	86.3328
2007_LL	Cervil	58	84.3504
2007_LL	Cervil	58	85.5307
2014_WW	Cervil	3	74.5455
2014_WW	Cervil	4	83.8565
2014_WW	Cervil	4	86.1842
2014_WW	Cervil	4	83.3935
2014_WW	Cervil	5	86.5152
2014_WW	Cervil	6	87.0166
2014_WW	Cervil	6	88.6969
2014_WW	Cervil	6	88.3734
2014_WW	Cervil	7	89.4682
2014_WW	Cervil	8	88.7415
2014_WW	Cervil	8	89.0694
2014_WW	Cervil	8	89.1284
2014_WW	Cervil	9	88.687
2014_WW	Cervil	9	88.759
2014_WW	Cervil	9	88.9491
2014_WW	Cervil	10	89.0644
2014_WW	Cervil	11	88.3857
2014_WW	Cervil	13	89.0674
2014_WW	Cervil	13	89.3827
2014_WW	Cervil	13	89.8259
2014_WW	Cervil	13	89.7428
2014_WW	Cervil	14	89.2747
2014_WW	Cervil	14	89.0581
2014_WW	Cervil	20	87.9472
2014_WW	Cervil	21	89.0773
2014_WW	Cervil	21	88.9683
2014_WW	Cervil	21	88.5294
2014_WW	Cervil	22	88.59
2014_WW	Cervil	22	88.7984
2014_WW	Cervil	22	88.2454
2014_WW	Cervil	22	88.2416
2014_WW	Cervil	23	88.1216
2014_WW	Cervil	24	89.2644
2014_WW	Cervil	26	88.6356
2014_WW	Cervil	31	87.7072
2014_WW	Cervil	31	87.8794
2014_WW	Cervil	31	88.7882
2014_WW	Cervil	32	88.9808
2014_WW	Cervil	32	88.7178
2014_WW	Cervil	33	88.483
2014_WW	Cervil	33	88.5193
2014_WW	Cervil	33	88.0574
2014_WW	Cervil	33	88.1581
2014_WW	Cervil	34	88.9164
2014_WW	Cervil	35	88.8454
2014_WW	Cervil	36	88.6368
2014_WW	Cervil	36	87.9922
2014_WW	Cervil	38	87.9801
2014_WW	Cervil	38	88.1498
2014_WW	Cervil	38	88.7446
2014_WW	Cervil	38	88.1923
2014_WW	Cervil	39	88.2992
2014_WW	Cervil	39	89.2226
2014_WW	Cervil	40	87.24
2014_WW	Cervil	40	87.58
2014_WW	Cervil	40	87.36
2014_WW	Cervil	40	88.6008
2014_WW	Cervil	40	87.4045
2014_WW	Cervil	40	88.2019
2014_WW	Cervil	41	87.72
2014_WW	Cervil	41	87.3647
2014_WW	Cervil	41	87.5535
2014_WW	Cervil	41	87.3204
2014_WW	Cervil	41	87.6314
2014_WW	Cervil	41	87.6549
2014_WW	Cervil	41	87.8207
2014_WW	Cervil	41	87.7158
2014_WW	Cervil	41	88.0182
2014_WW	Cervil	41	88.4679
2014_WW	Cervil	41	88.2362
2014_WW	Cervil	41	88.1887
2014_WW	Cervil	41	87.748
2014_WW	Cervil	41	87.824
2014_WW	Cervil	41	87.8029
2014_WW	Cervil	41	88.3305
2014_WW	Cervil	41	86.965
2014_WW	Cervil	42	87.7
2014_WW	Cervil	42	87.5604
2014_WW	Cervil	42	87.6975
2014_WW	Cervil	42	87.3319
2014_WW	Cervil	42	87.2148
2014_WW	Cervil	42	87.3549
2014_WW	Cervil	42	87.6302
2014_WW	Cervil	42	87.7252
2014_WW	Cervil	42	87.7343
2014_WW	Cervil	42	88.0711
2014_WW	Cervil	42	88.1782
2014_WW	Cervil	42	88.0982
2014_WW	Cervil	43	87.56
2014_WW	Cervil	43	87.36
2014_WW	Cervil	43	87.5978
2014_WW	Cervil	43	87.2184
2014_WW	Cervil	43	88.4503
2014_WW	Cervil	43	88.2844
2014_WW	Cervil	43	88.1066
2014_WW	Cervil	43	87.4065
2014_WW	Cervil	43	87.3571
2014_WW	Cervil	43	88.0669
2014_WW	Cervil	43	88.1099
2014_WW	Cervil	43	88.3791
2014_WW	Cervil	43	88.1836
2014_WW	Cervil	43	88.47
2014_WW	Cervil	44	88.1437
2014_WW	Cervil	44	88.4635
2014_WW	Cervil	44	87.9265
2014_WW	Cervil	44	88.1455
2014_WW	Cervil	44	87.4643
2014_WW	Cervil	44	88.4122
2014_WW	Cervil	44	87.5999
2014_WW	Cervil	44	87.831
2014_WW	Cervil	44	87.1433
2014_WW	Cervil	44	88.0812
2014_WW	Cervil	44	87.5273
2014_WW	Cervil	44	87.9412
2014_WW	Cervil	44	87.8223
2014_WW	Cervil	44	87.3912
2014_WW	Cervil	45	88.7826
2014_WW	Cervil	45	89.1493
2014_WW	Cervil	45	89.1036
2014_WW	Cervil	45	87.9326
2014_WW	Cervil	45	88.0751
2014_WW	Cervil	45	87.24
2014_WW	Cervil	45	86.9276
2014_WW	Cervil	45	88.2281
2014_WW	Cervil	45	88.3704
2014_WW	Cervil	45	87.3849
2014_WW	Cervil	45	87.97
2014_WW	Cervil	46	87.4767
2014_WW	Cervil	46	87.3569
2014_WW	Cervil	46	87.3074
2014_WW	Cervil	46	88.3737
2014_WW	Cervil	46	88.6259
2014_WW	Cervil	46	88.2337
2014_WW	Cervil	46	88.4356
2014_WW	Cervil	46	87.6545
2014_WW	Cervil	46	87.953
2014_WW	Cervil	46	87.0913
2014_WW	Cervil	47	88.6625
2014_WW	Cervil	47	88.106
2014_WD	Cervil	3	81.1321
2014_WD	Cervil	3	80
2014_WD	Cervil	3	81.4815
2014_WD	Cervil	4	80.2469
2014_WD	Cervil	5	88.0682
2014_WD	Cervil	6	88.3144
2014_WD	Cervil	6	88.1857
2014_WD	Cervil	6	87.3802
2014_WD	Cervil	6	86.5196
2014_WD	Cervil	6	85.446
2014_WD	Cervil	6	87.8698
2014_WD	Cervil	7	88.7485
2014_WD	Cervil	7	88.4809
2014_WD	Cervil	8	88.9086
2014_WD	Cervil	8	89.2927
2014_WD	Cervil	9	89.2877
2014_WD	Cervil	9	88.1735
2014_WD	Cervil	9	89.0735
2014_WD	Cervil	9	88.3966
2014_WD	Cervil	13	89.6489
2014_WD	Cervil	13	89.2216
2014_WD	Cervil	14	89.5388
2014_WD	Cervil	15	89.9624
2014_WD	Cervil	15	89.339
2014_WD	Cervil	16	88.2461
2014_WD	Cervil	21	89.2458
2014_WD	Cervil	22	88.9685
2014_WD	Cervil	22	88.8465
2014_WD	Cervil	22	89.1892
2014_WD	Cervil	22	88.0855
2014_WD	Cervil	22	89.1403
2014_WD	Cervil	23	88.9389
2014_WD	Cervil	23	88.6369
2014_WD	Cervil	25	88.2843
2014_WD	Cervil	29	87.5
2014_WD	Cervil	30	88.3233
2014_WD	Cervil	30	88.1671
2014_WD	Cervil	32	87.1318
2014_WD	Cervil	32	88.4806
2014_WD	Cervil	33	87.7203
2014_WD	Cervil	33	88.2793
2014_WD	Cervil	33	88.1798
2014_WD	Cervil	33	89.0076
2014_WD	Cervil	33	88.6975
2014_WD	Cervil	35	88.7818
2014_WD	Cervil	35	89.3971
2014_WD	Cervil	36	87.6423
2014_WD	Cervil	36	87.1454
2014_WD	Cervil	38	87.78
2014_WD	Cervil	38	87.6065
2014_WD	Cervil	38	89.3557
2014_WD	Cervil	39	87.899
2014_WD	Cervil	39	87.5976
2014_WD	Cervil	39	87.5057
2014_WD	Cervil	40	87.78
2014_WD	Cervil	40	87.78
2014_WD	Cervil	41	87.51
2014_WD	Cervil	41	87.6426
2014_WD	Cervil	41	88.0198
2014_WD	Cervil	41	87.9643
2014_WD	Cervil	41	87.0189
2014_WD	Cervil	41	87.4859
2014_WD	Cervil	41	87.4529
2014_WD	Cervil	41	88.0526
2014_WD	Cervil	41	87.3762
2014_WD	Cervil	41	87.8704
2014_WD	Cervil	42	87.34
2014_WD	Cervil	42	87.8869
2014_WD	Cervil	42	87.514
2014_WD	Cervil	42	87.9495
2014_WD	Cervil	42	87.4033
2014_WD	Cervil	42	87.5887
2014_WD	Cervil	42	87.5081
2014_WD	Cervil	42	87.5998
2014_WD	Cervil	42	88.1982
2014_WD	Cervil	42	87.193
2014_WD	Cervil	43	87.1454
2014_WD	Cervil	43	88.1038
2014_WD	Cervil	43	87.0983
2014_WD	Cervil	43	87.0354
2014_WD	Cervil	43	88.36
2014_WD	Cervil	44	87.51
2014_WD	Cervil	44	87.4006
2014_WD	Cervil	44	87.0152
2014_WD	Cervil	45	88.2124
2014_WD	Cervil	45	87.3727
2014_WD	Cervil	45	86.9857
2014_WD	Cervil	45	87.858
2014_WD	Cervil	45	87.6865
2014_WD	Cervil	45	87.51
2014_WD	Cervil	45	87.6223
2014_WD	Cervil	45	88.271
2014_WD	Cervil	45	87.8
2014_WD	Cervil	46	87.9498
2014_WD	Cervil	46	86.9021
2014_WD	Cervil	46	87.7238
2014_WD	Cervil	46	87.1668
2014_WD	Cervil	47	87.3148
2014_WD	Cervil	47	86.8139
2014_WD	Cervil	48	87.0138
2014_WD	Cervil	48	87.5
2014_WD	Cervil	49	86.8399
2014_WD	Cervil	49	87.8261
2014_WD	Cervil	49	86.7746
2014_WD	Cervil	49	87.4185
2003	Levovil	3	85.5556
2003	Levovil	4	78.75
2003	Levovil	5	85.3846
2003	Levovil	5	84.375
2003	Levovil	5	87.7922
2003	Levovil	5	87.0833
2003	Levovil	5	89.1837
2003	Levovil	5	91.4706
2003	Levovil	6	88.3186
2003	Levovil	7	91.3591
2003	Levovil	7	84.7619
2003	Levovil	7	86.6667
2003	Levovil	7	88.3333
2003	Levovil	8	88.7755
2003	Levovil	9	92.2414
2003	Levovil	9	92.3478
2003	Levovil	9	87.7778
2003	Levovil	10	92.8098
2003	Levovil	10	93.3382
2003	Levovil	10	91.88
2003	Levovil	10	91.8868
2003	Levovil	10	92.4793
2003	Levovil	10	92.3443
2003	Levovil	11	93.0432
2003	Levovil	11	89.9219
2003	Levovil	11	93.4565
2003	Levovil	11	91.85
2003	Levovil	12	93.6479
2003	Levovil	12	93.5186
2003	Levovil	12	91.5254
2003	Levovil	12	92.5397
2003	Levovil	14	93.4966
2003	Levovil	14	93.6242
2003	Levovil	14	93.0176
2003	Levovil	14	93.7706
2003	Levovil	15	93.8584
2003	Levovil	15	94.4628
2003	Levovil	16	94.4819
2003	Levovil	16	93.7196
2003	Levovil	16	94.4466
2003	Levovil	17	93.2762
2003	Levovil	17	93.3346
2003	Levovil	17	94.4373
2003	Levovil	17	94.656
2003	Levovil	17	93.8228
2003	Levovil	17	93.9062
2003	Levovil	17	94.5899
2003	Levovil	17	94.8246
2003	Levovil	17	94.4144
2003	Levovil	18	94.4281
2003	Levovil	18	94.0258
2003	Levovil	18	94.0478
2003	Levovil	18	94.4828
2003	Levovil	19	94.7146
2003	Levovil	19	94.3376
2003	Levovil	19	93.7305
2003	Levovil	19	94.4739
2003	Levovil	19	94.5029
2003	Levovil	20	94.3203
2003	Levovil	20	93.7319
2003	Levovil	20	94.5742
2003	Levovil	20	94.6836
2003	Levovil	20	94.4581
2003	Levovil	20	94.087
2003	Levovil	20	94.4021
2003	Levovil	21	94.431
2003	Levovil	21	93.9807
2003	Levovil	22	93.8072
2003	Levovil	22	94.788
2003	Levovil	22	95.331
2003	Levovil	22	95.1845
2003	Levovil	23	94.0767
2003	Levovil	23	94.4853
2003	Levovil	24	94.1309
2003	Levovil	24	94.3125
2003	Levovil	24	94.5723
2003	Levovil	24	94.8265
2003	Levovil	24	94.9697
2003	Levovil	24	95.188
2003	Levovil	25	95.1695
2003	Levovil	26	94.3194
2003	Levovil	26	94.4798
2003	Levovil	26	94.6624
2003	Levovil	26	95.255
2003	Levovil	27	94.7728
2003	Levovil	27	95.0663
2003	Levovil	28	95.2264
2003	Levovil	28	94.9651
2003	Levovil	28	95.2648
2003	Levovil	28	94.6903
2003	Levovil	29	94.7322
2003	Levovil	30	94.7012
2003	Levovil	30	95.4545
2003	Levovil	30	94.9846
2003	Levovil	30	95.5258
2003	Levovil	31	95.6523
2003	Levovil	31	95.3619
2003	Levovil	32	95.5366
2003	Levovil	33	95.3615
2003	Levovil	35	95.3605
2003	Levovil	35	95.4338
2003	Levovil	35	95.26
2003	Levovil	37	95.2126
2003	Levovil	38	95.1189
2007_HL	Levovil	12	92.5768
2007_HL	Levovil	9	92.2832
2007_HL	Levovil	9	92.4883
2007_HL	Levovil	9	92.3932
2007_HL	Levovil	18	93.058
2007_HL	Levovil	15	93.9288
2007_HL	Levovil	15	93.7224
2007_HL	Levovil	12	92.3903
2007_HL	Levovil	24	93.835
2007_HL	Levovil	21	93.9269
2007_HL	Levovil	21	93.5961
2007_HL	Levovil	21	93.6874
2007_HL	Levovil	18	93.9588
2007_HL	Levovil	31	94.3379
2007_HL	Levovil	38	94.5457
2007_HL	Levovil	35	94.3327
2007_HL	Levovil	35	94.6389
2007_HL	Levovil	35	94.5304
2007_HL	Levovil	43	94.4953
2007_HL	Levovil	52	95.37
2007_HL	Levovil	49	94.7425
2007_HL	Levovil	46	95.1784
2007_HL	Levovil	57	94.8839
2007_HL	Levovil	57	95.7824
2007_HL	Levovil	57	95.2911
2007_HL	Levovil	67	94.5347
2007_HL	Levovil	64	95.5369
2007_HL	Levovil	64	95.6169
2007_HL	Levovil	67	95.2932
2007_HL	Levovil	9	85.6856
2007_HL	Levovil	15	92.6501
2007_HL	Levovil	12	92.7612
2007_HL	Levovil	12	92.254
2007_HL	Levovil	9	91.3698
2007_HL	Levovil	9	91.508
2007_HL	Levovil	21	92.6964
2007_HL	Levovil	18	93.4244
2007_HL	Levovil	18	93.5628
2007_HL	Levovil	15	92.9404
2007_HL	Levovil	15	92.8138
2007_HL	Levovil	12	92.0247
2007_HL	Levovil	28	93.7684
2007_HL	Levovil	25	93.5383
2007_HL	Levovil	25	93.8361
2007_HL	Levovil	22	93.9018
2007_HL	Levovil	22	93.6662
2007_HL	Levovil	35	94.4471
2007_HL	Levovil	32	93.9817
2007_HL	Levovil	32	94.1139
2007_HL	Levovil	29	94.0253
2007_HL	Levovil	29	93.9371
2007_HL	Levovil	26	94.0029
2007_HL	Levovil	40	94.4056
2007_HL	Levovil	40	94.77
2007_HL	Levovil	37	94.4896
2007_HL	Levovil	37	94.7525
2007_HL	Levovil	49	95.0848
2007_HL	Levovil	46	94.6548
2007_HL	Levovil	46	94.6438
2007_HL	Levovil	43	94.7076
2007_HL	Levovil	43	94.8772
2007_HL	Levovil	40	94.6633
2007_HL	Levovil	54	94.8229
2007_HL	Levovil	54	94.7815
2007_HL	Levovil	51	94.6619
2007_HL	Levovil	51	94.8776
2007_HL	Levovil	61	94.8244
2007_HL	Levovil	61	95.2723
2007_HL	Levovil	58	95.2454
2007_HL	Levovil	58	95.038
2007_HL	Levovil	67	94.4672
2007_HL	Levovil	67	95.6773
2007_HL	Levovil	64	95.0242
2007_HL	Levovil	61	95.0851
2007_LL	Levovil	9	91.6889
2007_LL	Levovil	12	91.6738
2007_LL	Levovil	15	92.0826
2007_LL	Levovil	18	93.3295
2007_LL	Levovil	21	93.3879
2007_LL	Levovil	24	93.1616
2007_LL	Levovil	31	94.0143
2007_LL	Levovil	35	93.3948
2007_LL	Levovil	38	93.9883
2007_LL	Levovil	43	94.4631
2007_LL	Levovil	49	94.5928
2007_LL	Levovil	52	94.3851
2007_LL	Levovil	67	95.31
2007_LL	Levovil	9	91.3216
2007_LL	Levovil	15	92.3966
2007_LL	Levovil	12	92.3526
2007_LL	Levovil	12	92.2553
2007_LL	Levovil	9	91.2217
2007_LL	Levovil	21	93.2754
2007_LL	Levovil	18	92.3797
2007_LL	Levovil	18	93.3349
2007_LL	Levovil	15	93.0842
2007_LL	Levovil	28	92.8367
2007_LL	Levovil	25	93.7546
2007_LL	Levovil	25	93.8935
2007_LL	Levovil	22	93.6002
2007_LL	Levovil	35	92.8992
2007_LL	Levovil	32	93.775
2007_LL	Levovil	32	93.4501
2007_LL	Levovil	29	93.5075
2007_LL	Levovil	43	93.5735
2007_LL	Levovil	40	94.114
2007_LL	Levovil	40	93.91
2007_LL	Levovil	37	94.0608
2007_LL	Levovil	46	93.9823
2007_LL	Levovil	46	94.0482
2007_LL	Levovil	43	94.436
2007_LL	Levovil	57	93.9
2007_LL	Levovil	54	94.1083
2007_LL	Levovil	54	94.2948
2007_LL	Levovil	51	94.4621
2007_LL	Levovil	64	95.1314
2007_LL	Levovil	61	94.8244
2007_LL	Levovil	58	95.0487
2007_LL	Levovil	67	94.6812
2007_LL	Levovil	67	95.156
2007_LL	Levovil	64	95.0665
2014_WW	Levovil	3	80.9524
2014_WW	Levovil	3	85.3659
2014_WW	Levovil	3	86.4865
2014_WW	Levovil	4	86.2222
2014_WW	Levovil	5	86.2069
2014_WW	Levovil	5	85.7143
2014_WW	Levovil	5	88.3721
2014_WW	Levovil	6	86.0215
2014_WW	Levovil	6	86.4
2014_WW	Levovil	6	86.3014
2014_WW	Levovil	6	89.404
2014_WW	Levovil	6	86.4583
2014_WW	Levovil	6	87.3684
2014_WW	Levovil	6	86.3436
2014_WW	Levovil	8	91.51
2014_WW	Levovil	14	91.5087
2014_WW	Levovil	15	91.0072
2014_WW	Levovil	15	91.6163
2014_WW	Levovil	21	92.2616
2014_WW	Levovil	35	94.1169
2014_WW	Levovil	35	94.2979
2014_WW	Levovil	36	94.0956
2014_WW	Levovil	38	93.8548
2014_WW	Levovil	38	95.16
2014_WW	Levovil	42	94.8614
2014_WW	Levovil	42	94.8729
2014_WW	Levovil	52	95.3872
2014_WW	Levovil	52	93.8997
2014_WW	Levovil	52	95.4768
2014_WW	Levovil	60	94.3404
2014_WW	Levovil	60	94.5793
2014_WW	Levovil	60	95.0205
2014_WW	Levovil	60	94.8014
2014_WW	Levovil	60	95.8754
2014_WW	Levovil	60	95.1562
2014_WW	Levovil	60	95.0211
2014_WW	Levovil	60	95.3212
2014_WW	Levovil	60	94.9781
2014_WW	Levovil	60	95.3491
2014_WW	Levovil	60	95.3394
2014_WW	Levovil	60	95.0645
2014_WW	Levovil	60	94.9551
2014_WW	Levovil	60	95.1079
2014_WW	Levovil	60	94.8377
2014_WW	Levovil	60	95.2653
2014_WW	Levovil	60	95.3336
2014_WW	Levovil	60	94.8162
2014_WW	Levovil	60	95.4734
2014_WW	Levovil	60	95.3836
2014_WW	Levovil	60	95.3899
2014_WW	Levovil	60	95.6102
2014_WW	Levovil	60	95.4144
2014_WW	Levovil	60	95.5364
2014_WW	Levovil	60	95.5609
2014_WW	Levovil	60	95.3579
2014_WW	Levovil	60	95.6487
2014_WW	Levovil	60	95.6343
2014_WW	Levovil	60	95.1324
2014_WW	Levovil	60	95.1201
2014_WW	Levovil	60	95.0694
2014_WW	Levovil	60	95.1622
2014_WW	Levovil	60	94.709
2014_WW	Levovil	60	94.4546
2014_WW	Levovil	60	94.9262
2014_WW	Levovil	60	95.2601
2014_WW	Levovil	60	94.9089
2014_WW	Levovil	60	95.063
2014_WW	Levovil	60	94.9518
2014_WW	Levovil	60	95.2497
2014_WW	Levovil	60	95.1713
2014_WW	Levovil	60	94.6142
2014_WW	Levovil	60	95.2
2014_WW	Levovil	60	95.2
2014_WW	Levovil	60	95.1201
2014_WW	Levovil	60	94.9551
2014_WD	Levovil	3	75.4717
2014_WD	Levovil	3	66.6667
2014_WD	Levovil	4	82.2222
2014_WD	Levovil	5	84.2105
2014_WD	Levovil	6	86.2745
2014_WD	Levovil	6	89.5833
2014_WD	Levovil	7	82.9545
2014_WD	Levovil	8	87.9479
2014_WD	Levovil	8	87.2449
2014_WD	Levovil	9	87.3649
2014_WD	Levovil	10	90.6282
2014_WD	Levovil	10	87.0213
2014_WD	Levovil	21	88.8097
2014_WD	Levovil	22	90.5542
2014_WD	Levovil	33	92.5505
2014_WD	Levovil	34	91.3592
2014_WD	Levovil	35	92.6852
2014_WD	Levovil	35	91.5249
2014_WD	Levovil	36	92.1252
2014_WD	Levovil	36	92.22
2014_WD	Levovil	42	92.9724
2014_WD	Levovil	42	92.2634
2014_WD	Levovil	52	93.7093
2014_WD	Levovil	52	93.3271
2014_WD	Levovil	60	91.2042
2014_WD	Levovil	60	90.9664
2014_WD	Levovil	60	91.3436
2014_WD	Levovil	60	91.6576
2014_WD	Levovil	60	91.6081
2014_WD	Levovil	60	93.0406
2014_WD	Levovil	60	92.3228
2014_WD	Levovil	60	93.3674
2014_WD	Levovil	60	95.2263
2014_WD	Levovil	60	95.5414
2014_WD	Levovil	60	92.5981
2014_WD	Levovil	60	92.9449
2014_WD	Levovil	60	90.9871
2014_WD	Levovil	60	91.54
2014_WD	Levovil	60	91.1576
2014_WD	Levovil	60	90.8503
2014_WD	Levovil	60	90.7824
2014_WD	Levovil	60	90.7123
2014_WD	Levovil	60	91.26
2014_WD	Levovil	60	90.9202
2014_WD	Levovil	60	90.6302
2014_WD	Levovil	60	90.8224
2014_WD	Levovil	60	91.5334
2014_WD	Levovil	60	91.4422
2014_WD	Levovil	60	91.61
2014_WD	Levovil	60	91.9299
2014_WD	Levovil	60	92.2084
2014_WD	Levovil	60	90.9641
2014_WD	Levovil	60	90.9641
2014_WD	Levovil	60	92.0692
2014_WD	Levovil	60	91.4
